# Supplementary material for: Oral and non-oral lichen planus show genetic heterogeneity and differential risk for autoimmune disease and oral cancer
Source: Am J Hum Genet. 2024 May 21;111(6):1047–60. doi: 10.1016/j.ajhg.2024.04.020 (PMC11179409; doi:10.1016/j.ajhg.2024.04.020)
Supplement: Data S1. Tables S1–S7 [file mmc2.xlsx]

## Sheet: Key to Supplementary Tables
	Title	Description
TableS1	Supplementary data for Figure 3	OR, beta, standard error, and p-values for comorbidities between LP subgroupings and other diseases in FinnGen. Calculated by logistic regression (glm family=binary) on controls adjusted for age, age^2 and sex.
TableS2	Medical code excess in time windows near initial LP diagnosis	Medical code excess at the intial LP diagnosis, +/-2 weeks from the initial diagnosis, and +/- one year increments going five years in either direction. To test for significance and calculate OR, Fisher's exact test from R 4.1.3 was used.
Table S3	Supplementary data for Table 1	Association statistics (beta, p-value, allele frequency) for all LP groupings and UKBB; Finnish-enrichment, heterogeneity and variant IDs for build 38 are also included.
Table S4	Genetic correlations between LP groupings and all FinnGen phenotypes	Genetic correlations to FinnGen phenotypes calculated from summary statistics using ldsc.
Table S5	PGS associations between LP groupings and 129 polygenic score models.	Relationship between subgroupings and the 129 PGSs conducted by logistic regression. The models were adjusted for age, sex, principal components 1-10, genotyping batch, and baseline year.
Table S6	FUMA GTEX v8 twosided differential tissue expression	Functional Mapping and Annotation of Genome-Wide Association Studies (FUMA) GTEX v8 tissue differentially expressed gene (DEG) analysis for genes in LP that showed evidence either via missense variant, QTL evidence (eQTL, pQTL or sQTL), or were the nearest gene to the lead variant of the association signal.
Table S7	FUMA pathway associations	FUMA pathways associated with genes in LP genome-wide significant associations from the meta-analysis with genes in LP that showed evidence either via missense variant, QTL evidence (eQTL, pQTL or sQTL), or were the nearest gene to the lead variant of the association signal.

## Sheet: Table S1
FG_ENDPOINT	cases_EP	ALL_b	ALL_OR	ALL_se	ALL_p	ORAL_b	ORAL_OR	ORAL_se	ORAL_p	NORAL_b	NORAL_OR	NORAL_se	NORAL_p
L12_PSORIASIS	10548	1.50562	4.50697	0.0583611	9.23737e-147	0.9994	2.71665	0.0992974	7.91206e-24	1.87949	6.55015	0.0721593	1.47929e-149
AUTOIMMUNE	106502	0.47776	1.61246	0.0253696	4.12797e-79	0.542216	1.71981	0.0377783	1.02632e-46	0.426004	1.53113	0.0339204	3.55141e-36
L12_ATOPIC	24722	0.737279	2.09024	0.0463513	5.72548e-57	0.411708	1.50939	0.0772491	9.84239e-08	0.960439	2.61284	0.0575833	1.85919e-62
E4_HYTHY_AI_STRICT	45246	0.512139	1.66886	0.03328	1.94636e-53	0.625705	1.86956	0.0475672	1.61135e-39	0.409254	1.50569	0.0461275	7.1695e-19
C3_ORALCAVITY	988	1.52251	4.58372	0.120115	8.08907e-37	2.26473	9.62851	0.132291	1.06663e-65	0.253923	1.28907	0.280047	0.364557
C3_TONGUENAS	403	1.90035	6.68825	0.161562	6.10055e-32	2.61061	13.6073	0.178336	1.58983e-48	0.717756	2.04983	0.358256	0.0451268
L12_LUPUS	729	1.35668	3.88329	0.145443	1.0798e-20	1.0299	2.8008	0.240533	1.85425e-05	1.57492	4.83037	0.177304	6.531e-19
M13_SJOGREN	2735	0.790856	2.20528	0.0903568	2.08509e-18	1.15267	3.16662	0.109661	7.67087e-26	0.298823	1.34827	0.155134	0.0540767
L12_PITYROCHEA	228	2.06984	7.92354	0.312516	3.51618e-11	1.63631	5.13621	0.507724	0.00126924	2.42512	11.3036	0.386841	3.63301e-10
C3_GUM	111	1.89186	6.6317	0.29769	2.08252e-10	2.80755	16.5692	0.300561	9.54137e-21	-10.1179	4.03516e-05	88.6839	0.909167
K11_COELIAC	4214	0.51769	1.67815	0.0942901	4.01036e-08	0.824537	2.28082	0.120925	9.19596e-12	0.178235	1.19511	0.147874	0.228082
L12_VITILIGO	318	1.33904	3.81539	0.251725	1.04074e-07	1.24931	3.48795	0.38504	0.00117602	1.41004	4.09611	0.323064	1.27371e-05
K11_KELAIBD	8927	0.37291	1.45195	0.076969	1.26649e-06	0.40416	1.49804	0.115095	0.000445536	0.347453	1.41546	0.102272	0.000680415
L12_ALOPECAREATA	785	0.710695	2.03541	0.201056	0.000408076	0.530906	1.70047	0.31997	0.0970686	0.840904	2.31846	0.253994	0.000930549
C3_LIP	231	0.830713	2.29495	0.341222	0.0149114	1.60142	4.96005	0.386636	3.44406e-05	-0.224031	0.79929	0.71085	0.752641
C3_FLOOROFMOUTH	142	0.70487	2.02358	0.456574	0.122631	1.64377	5.17465	0.45825	0.000334425	-10.0382	4.3699e-05	75.1119	0.893685

## Sheet: Table S2
timeId	days_to_1stLP_dx	n_cases	n_controls	covariateName	p	OR	up_in	subgroup
1	from -1825 to -1461	7675	373064	drug_exposure: 1000 MG Clobetasol 0.0005 MG/MG Topical Cream	8.93453e-25	3.38737	Case	all
1	from -1825 to -1461	7675	373064	drug_exposure: triamcinolone 0.001 MG/MG	7.82664e-17	13.7514	Case	all
1	from -1825 to -1461	7675	373064	drug_exposure: 1000 MG econazole 0.01 MG/MG / triamcinolone 0.001 MG/MG Topical Cream	2.01839e-13	2.20385	Case	all
1	from -1825 to -1461	7675	373064	drug_exposure: 1000 MG Clobetasol 0.0005 MG/MG Topical Ointment	2.8682e-13	3.71961	Case	all
1	from -1825 to -1461	7675	373064	condition_occurrence: Lesion of oral mucosa	9.18567e-12	3.79005	Case	all
1	from -1825 to -1461	7675	373064	drug_exposure: 1000 MG Mometasone 0.001 MG/MG Topical Ointment	8.05818e-10	2.37705	Case	all
1	from -1825 to -1461	7675	373064	drug_exposure: Mometasone 0.001 MG/MG Topical Solution	5.26307e-09	2.61463	Case	all
1	from -1825 to -1461	7675	373064	procedure_occurrence: Biopsy of mucous membrane	1.60629e-08	10.0696	Case	all
1	from -1825 to -1461	7675	373064	procedure_occurrence: Biopsy of mouth	1.60629e-08	10.0696	Case	all
1	from -1825 to -1461	7675	373064	procedure_occurrence: Biopsy of tongue	2.94538e-08	6.82539	Case	all
1	from -1825 to -1461	7675	373064	procedure_occurrence: Biopsy of floor of mouth	2.94538e-08	6.82539	Case	all
2	from -1460 to -1096	7675	371884	drug_exposure: 1000 MG Clobetasol 0.0005 MG/MG Topical Cream	9.98364e-21	3.0191	Case	all
2	from -1460 to -1096	7675	371884	procedure_occurrence: Biopsy of lesion of cheek	1.89894e-17	12.5386	Case	all
2	from -1460 to -1096	7675	371884	drug_exposure: 1000 MG Clobetasol 0.0005 MG/MG Topical Ointment	3.13406e-17	4.04868	Case	all
2	from -1460 to -1096	7675	371884	drug_exposure: 1000 MG Betamethasone 0.001 MG/MG Topical Ointment	6.32558e-13	2.5096	Case	all
2	from -1460 to -1096	7675	371884	condition_occurrence: Lesion of oral mucosa	4.36839e-10	3.08389	Case	all
2	from -1460 to -1096	7675	371884	drug_exposure: nystatin 100000 UNT/ML	1.85856e-09	2.85038	Case	all
2	from -1460 to -1096	7675	371884	drug_exposure: triamcinolone 0.001 MG/MG	4.35352e-09	10.0127	Case	all
2	from -1460 to -1096	7675	371884	observation: Leukoplakia	1.20779e-08	7.3522	Case	all
2	from -1460 to -1096	7675	371884	drug_exposure: miconazole	1.65907e-08	2.60275	Case	all
2	from -1460 to -1096	7675	371884	procedure_occurrence: Biopsy of tongue	3.4516e-08	5.77073	Case	all
2	from -1460 to -1096	7675	371884	procedure_occurrence: Biopsy of floor of mouth	3.4516e-08	5.77073	Case	all
3	from -1095 to -731	7677	370471	drug_exposure: 1000 MG Clobetasol 0.0005 MG/MG Topical Cream	1.98222e-28	3.32844	Case	all
3	from -1095 to -731	7677	370471	drug_exposure: 1000 MG Betamethasone 0.001 MG/MG Topical Cream	1.66874e-26	2.31768	Case	all
3	from -1095 to -731	7677	370471	condition_occurrence: Lesion of oral mucosa	7.08157e-22	4.43475	Case	all
3	from -1095 to -731	7677	370471	drug_exposure: triamcinolone 0.001 MG/MG	7.47792e-20	20.4717	Case	all
3	from -1095 to -731	7677	370471	drug_exposure: 1000 MG Betamethasone 0.001 MG/MG Topical Ointment	5.15058e-17	2.65981	Case	all
3	from -1095 to -731	7677	370471	procedure_occurrence: Biopsy of lesion of cheek	2.10881e-16	11.9668	Case	all
3	from -1095 to -731	7677	370471	drug_exposure: 1000 MG Clobetasol 0.0005 MG/MG Topical Ointment	4.11455e-16	4.04242	Case	all
3	from -1095 to -731	7677	370471	drug_exposure: mometasone 0.001 MG/MG Topical Cream	3.02384e-15	2.01755	Case	all
3	from -1095 to -731	7677	370471	observation: Leukoplakia	1.35748e-14	11.1666	Case	all
3	from -1095 to -731	7677	370471	drug_exposure: nystatin 100000 UNT/ML	4.57818e-14	3.61766	Case	all
3	from -1095 to -731	7677	370471	procedure_occurrence: Biopsy of lesion of gingiva	8.75634e-12	15.3843	Case	all
3	from -1095 to -731	7677	370471	drug_exposure: miconazole	1.9073e-11	3.08635	Case	all
3	from -1095 to -731	7677	370471	condition_occurrence: Lichen sclerosus	2.20814e-11	4.11369	Case	all
3	from -1095 to -731	7677	370471	condition_occurrence: Inflammatory dermatosis	1.24762e-10	2.05031	Case	all
3	from -1095 to -731	7677	370471	procedure_occurrence: Diagnostic imaging of mouth	2.02591e-10	4.30848	Case	all
3	from -1095 to -731	7677	370471	drug_exposure: Clobetasol 0.0005 MG/MG Topical Ointment Box of 100	3.70074e-10	3.15126	Case	all
3	from -1095 to -731	7677	370471	procedure_occurrence: Biopsy of tongue	1.53299e-09	6.29302	Case	all
3	from -1095 to -731	7677	370471	procedure_occurrence: Biopsy of floor of mouth	1.53299e-09	6.29302	Case	all
3	from -1095 to -731	7677	370471	condition_occurrence: Disorder of oral mucous membrane	1.69809e-09	6.2502	Case	all
3	from -1095 to -731	7677	370471	condition_occurrence: Erosion of oral mucosa	1.69809e-09	6.2502	Case	all
3	from -1095 to -731	7677	370471	condition_occurrence: Lichen simplex chronicus	2.72785e-09	10.4739	Case	all
3	from -1095 to -731	7677	370471	condition_occurrence: Leukoplakia	4.09444e-09	11.5967	Case	all
3	from -1095 to -731	7677	370471	drug_exposure: Clobetasol 0.0005 MG/MG Topical Ointment Box of 30	2.23063e-08	5.5788	Case	all
4	from -730 to -366	7677	368878	condition_occurrence: Lesion of oral mucosa	1.15186e-50	6.34875	Case	all
4	from -730 to -366	7677	368878	procedure_occurrence: Biopsy of lesion of cheek	9.28151e-46	21.6886	Case	all
4	from -730 to -366	7677	368878	drug_exposure: 1000 MG Clobetasol 0.0005 MG/MG Topical Cream	1.29538e-45	4.01636	Case	all
4	from -730 to -366	7677	368878	observation: Leukoplakia	2.04695e-34	21.1572	Case	all
4	from -730 to -366	7677	368878	condition_occurrence: Disorder of oral mucous membrane	2.20237e-34	12.3933	Case	all
4	from -730 to -366	7677	368878	condition_occurrence: Erosion of oral mucosa	2.20237e-34	12.3933	Case	all
4	from -730 to -366	7677	368878	drug_exposure: 1000 MG Betamethasone 0.001 MG/MG Topical Cream	2.60004e-34	2.49217	Case	all
4	from -730 to -366	7677	368878	procedure_occurrence: Diagnostic imaging of mouth	6.52252e-25	6.6883	Case	all
4	from -730 to -366	7677	368878	procedure_occurrence: Biopsy of tongue	4.23941e-22	10.6509	Case	all
4	from -730 to -366	7677	368878	procedure_occurrence: Biopsy of floor of mouth	4.23941e-22	10.6509	Case	all
4	from -730 to -366	7677	368878	condition_occurrence: Inflammatory dermatosis	7.82371e-22	2.5237	Case	all
4	from -730 to -366	7677	368878	drug_exposure: mometasone 0.001 MG/MG Topical Cream	1.15723e-21	2.25876	Case	all
4	from -730 to -366	7677	368878	drug_exposure: 1000 MG Clobetasol 0.0005 MG/MG Topical Ointment	1.55714e-21	5.12118	Case	all
4	from -730 to -366	7677	368878	drug_exposure: triamcinolone 0.001 MG/MG	5.40609e-21	21.3129	Case	all
4	from -730 to -366	7677	368878	drug_exposure: 1000 MG Betamethasone 0.001 MG/MG Topical Ointment	3.20349e-19	2.76716	Case	all
4	from -730 to -366	7677	368878	drug_exposure: 1000 MG Hydrocortisone 0.001 MG/MG Topical Ointment	4.67404e-19	2.48616	Case	all
4	from -730 to -366	7677	368878	procedure_occurrence: Collection of sample from mouth	5.37105e-17	7.86798	Case	all
4	from -730 to -366	7677	368878	drug_exposure: Clobetasol 0.0005 MG/MG Topical Ointment Box of 100	3.36188e-15	3.71067	Case	all
4	from -730 to -366	7677	368878	condition_occurrence: Lichen simplex chronicus	4.7855e-15	13.0141	Case	all
4	from -730 to -366	7677	368878	drug_exposure: 1000 MG econazole 0.01 MG/MG / triamcinolone 0.001 MG/MG Topical Cream	1.27262e-14	2.19009	Case	all
4	from -730 to -366	7677	368878	drug_exposure: miconazole	1.52516e-14	3.5174	Case	all
4	from -730 to -366	7677	368878	condition_occurrence: Leukoplakia	1.73816e-14	16.707	Case	all
4	from -730 to -366	7677	368878	condition_occurrence: Lichen sclerosus	2.00984e-14	4.27261	Case	all
4	from -730 to -366	7677	368878	drug_exposure: nystatin 100000 UNT/ML	6.25883e-14	3.64222	Case	all
4	from -730 to -366	7677	368878	drug_exposure: Clobetasol 0.0005 MG/MG Topical Ointment Box of 30	2.51548e-13	5.19957	Case	all
4	from -730 to -366	7677	368878	drug_exposure: Fluconazole 150 MG Oral Capsule Box of 4	3.99498e-13	2.10032	Case	all
4	from -730 to -366	7677	368878	procedure_occurrence: Colposcopy	2.31789e-12	2.59744	Case	all
4	from -730 to -366	7677	368878	procedure_occurrence: Biopsy of lesion of gingiva	1.02501e-11	11.6698	Case	all
4	from -730 to -366	7677	368878	drug_exposure: Hydrocortisone 0.001 MG/MG Topical Ointment Box of 30	1.28834e-11	2.84055	Case	all
4	from -730 to -366	7677	368878	procedure_occurrence: Biopsy of perineum	4.62402e-10	4.58073	Case	all
4	from -730 to -366	7677	368878	procedure_occurrence: Biopsy of vulva	4.62402e-10	4.58073	Case	all
4	from -730 to -366	7677	368878	condition_occurrence: Disturbance of oral epithelium	1.34551e-09	15.5696	Case	all
4	from -730 to -366	7677	368878	drug_exposure: Mometasone 0.001 MG/MG Topical Solution	1.37409e-09	2.67498	Case	all
4	from -730 to -366	7677	368878	condition_occurrence: Eruption	1.39376e-09	2.60484	Case	all
4	from -730 to -366	7677	368878	drug_exposure: Amphotericin B 10 MG Oral Tablet	1.44235e-09	5.32375	Case	all
4	from -730 to -366	7677	368878	procedure_occurrence: Biopsy of mucous membrane	1.49797e-09	9.76485	Case	all
4	from -730 to -366	7677	368878	procedure_occurrence: Biopsy of mouth	1.49797e-09	9.76485	Case	all
4	from -730 to -366	7677	368878	drug_exposure: clindamycin Vaginal Cream	5.79876e-09	2.24423	Case	all
4	from -730 to -366	7677	368878	drug_exposure: Fluconazole 50 MG Oral Capsule Box of 7	6.28412e-09	3.413	Case	all
4	from -730 to -366	7677	368878	drug_exposure: betamethasone 0.0005 MG/MG Topical Ointment	7.29372e-09	2.65215	Case	all
4	from -730 to -366	7677	368878	drug_exposure: 1000 MG Mometasone 0.001 MG/MG Topical Ointment	3.97036e-08	2.19711	Case	all
5	from -365 to -16	7678	367373	procedure_occurrence: Biopsy of lesion of cheek	4.32759e-270	80.4554	Case	all
5	from -365 to -16	7678	367373	condition_occurrence: Disorder of oral mucous membrane	1.81923e-216	43.6708	Case	all
5	from -365 to -16	7678	367373	condition_occurrence: Erosion of oral mucosa	1.81923e-216	43.6708	Case	all
5	from -365 to -16	7678	367373	procedure_occurrence: Inspection of mouth	2.06092e-166	2.11347	Case	all
5	from -365 to -16	7678	367373	drug_exposure: mometasone 0.001 MG/MG Topical Cream	1.94033e-165	5.81677	Case	all
5	from -365 to -16	7678	367373	drug_exposure: 1000 MG Betamethasone 0.001 MG/MG Topical Ointment	1.77987e-151	7.81017	Case	all
5	from -365 to -16	7678	367373	observation: Leukoplakia	1.08599e-128	54.3645	Case	all
5	from -365 to -16	7678	367373	procedure_occurrence: Biopsy of skin and/or subcutaneous tissue	6.65627e-128	8.80227	Case	all
5	from -365 to -16	7678	367373	drug_exposure: 1000 MG Clobetasol 0.0005 MG/MG Topical Cream	2.48048e-120	6.79651	Case	all
5	from -365 to -16	7678	367373	drug_exposure: 1000 MG Hydrocortisone 0.001 MG/MG Topical Ointment	4.9756e-111	5.538	Case	all
5	from -365 to -16	7678	367373	procedure_occurrence: Diagnostic imaging of mouth	8.00833e-99	17.1479	Case	all
5	from -365 to -16	7678	367373	drug_exposure: nystatin 100000 UNT/ML	5.15041e-88	11.1043	Case	all
5	from -365 to -16	7678	367373	drug_exposure: hydrocortisone	1.15728e-70	4.62098	Case	all
5	from -365 to -16	7678	367373	condition_occurrence: Skin finding	1.59804e-69	3.17049	Case	all
5	from -365 to -16	7678	367373	procedure_occurrence: Biopsy of lesion of gingiva	2.50856e-69	46.72	Case	all
5	from -365 to -16	7678	367373	drug_exposure: triamcinolone 0.001 MG/MG	3.86371e-68	65.8349	Case	all
5	from -365 to -16	7678	367373	drug_exposure: chlorhexidine	4.68889e-67	4.71217	Case	all
5	from -365 to -16	7678	367373	procedure_occurrence: Biopsy of tongue	8.1621e-67	20.3041	Case	all
5	from -365 to -16	7678	367373	procedure_occurrence: Biopsy of floor of mouth	8.1621e-67	20.3041	Case	all
5	from -365 to -16	7678	367373	drug_exposure: Betamethasone 0.001 MG/MG / Clioquinol 0.03 MG/MG Topical Cream	2.42851e-65	6.52995	Case	all
5	from -365 to -16	7678	367373	drug_exposure: 1000 MG Clobetasol 0.0005 MG/MG Topical Ointment	9.21436e-63	9.83743	Case	all
5	from -365 to -16	7678	367373	procedure_occurrence: Collection of sample from mouth	6.19258e-62	16.9656	Case	all
5	from -365 to -16	7678	367373	drug_exposure: miconazole	9.65902e-61	8.35982	Case	all
5	from -365 to -16	7678	367373	condition_occurrence: Leukoplakia	5.63946e-58	37.3234	Case	all
5	from -365 to -16	7678	367373	drug_exposure: Clobetasol 0.0005 MG/MG Topical Ointment Box of 100	2.17628e-56	7.41085	Case	all
5	from -365 to -16	7678	367373	condition_occurrence: Eruption	5.16317e-56	6.22762	Case	all
5	from -365 to -16	7678	367373	drug_exposure: 1000 MG Mometasone 0.001 MG/MG Topical Ointment	4.7801e-54	5.24662	Case	all
5	from -365 to -16	7678	367373	observation: Patient given telephone advice during surgery hours	1.29738e-53	2.88672	Case	all
5	from -365 to -16	7678	367373	observation: Patient given telephone advice out of hours	1.29738e-53	2.88672	Case	all
5	from -365 to -16	7678	367373	drug_exposure: Fluconazole 50 MG Oral Capsule Box of 7	8.92129e-52	10.3448	Case	all
5	from -365 to -16	7678	367373	procedure_occurrence: Biopsy of mucous membrane	3.03219e-47	31.3884	Case	all
5	from -365 to -16	7678	367373	procedure_occurrence: Biopsy of mouth	3.03219e-47	31.3884	Case	all
5	from -365 to -16	7678	367373	procedure_occurrence: Biopsy of vulva	1.42765e-46	11.9764	Case	all
5	from -365 to -16	7678	367373	procedure_occurrence: Biopsy of perineum	1.42765e-46	11.9764	Case	all
5	from -365 to -16	7678	367373	drug_exposure: 1000 MG econazole 0.01 MG/MG / triamcinolone 0.001 MG/MG Topical Cream	1.47563e-41	3.36694	Case	all
5	from -365 to -16	7678	367373	condition_occurrence: Lichen sclerosus	2.04459e-39	6.61899	Case	all
5	from -365 to -16	7678	367373	drug_exposure: Hydrocortisone 0.001 MG/MG Topical Ointment Box of 30	4.24495e-39	5.61922	Case	all
5	from -365 to -16	7678	367373	condition_occurrence: Pruritic rash	9.58525e-38	6.53251	Case	all
5	from -365 to -16	7678	367373	procedure_occurrence: Specialist assessment	7.16521e-36	5.26072	Case	all
5	from -365 to -16	7678	367373	drug_exposure: Desonide 0.001 MG/MG Topical Cream	3.45109e-35	4.45726	Case	all
5	from -365 to -16	7678	367373	condition_occurrence: Changes in skin texture	6.81176e-35	3.34302	Case	all
5	from -365 to -16	7678	367373	procedure_occurrence: Care planning session	7.6049e-35	2.16437	Case	all
5	from -365 to -16	7678	367373	condition_occurrence: Disturbance of oral epithelium	1.59718e-33	34.1659	Case	all
5	from -365 to -16	7678	367373	drug_exposure: Amphotericin B 10 MG Oral Tablet	2.69982e-31	11.1609	Case	all
5	from -365 to -16	7678	367373	procedure_occurrence: Colposcopy	1.4197e-30	4.09388	Case	all
5	from -365 to -16	7678	367373	condition_occurrence: Erythroplakia of mouth	2.48225e-30	85.0029	Case	all
5	from -365 to -16	7678	367373	condition_occurrence: Lichen simplex chronicus	4.49087e-29	22.2698	Case	all
5	from -365 to -16	7678	367373	drug_exposure: Cetirizine 10 MG Oral Tablet Box of 30	2.61561e-28	3.14551	Case	all
5	from -365 to -16	7678	367373	condition_occurrence: Chronic gingivitis	1.39356e-27	2.54631	Case	all
5	from -365 to -16	7678	367373	condition_occurrence: Stomatitis	5.72346e-26	13.9042	Case	all
5	from -365 to -16	7678	367373	drug_exposure: Betamethasone 0.001 MG/MG / Fusidate 0.02 MG/MG Topical Cream	1.25025e-25	4.36089	Case	all
5	from -365 to -16	7678	367373	condition_occurrence: Lichenoid drug eruption	8.56841e-25	256.71	Case	all
5	from -365 to -16	7678	367373	condition_occurrence: Balanoposthitis	1.46124e-24	11.7677	Case	all
5	from -365 to -16	7678	367373	condition_occurrence: Disorder of palate	6.12246e-24	31.5629	Case	all
5	from -365 to -16	7678	367373	drug_exposure: Mometasone 0.001 MG/MG Topical Solution	3.48424e-22	3.97017	Case	all
5	from -365 to -16	7678	367373	procedure_occurrence: Biopsy of lip	7.70534e-22	21.3283	Case	all
5	from -365 to -16	7678	367373	condition_occurrence: Actinic keratosis	2.06526e-21	2.67742	Case	all
5	from -365 to -16	7678	367373	procedure_occurrence: Dermoscopic photography	1.64243e-20	6.48926	Case	all
5	from -365 to -16	7678	367373	condition_occurrence: Candidiasis of mouth	2.71659e-20	8.39638	Case	all
5	from -365 to -16	7678	367373	drug_exposure: hydrocortisone Topical Cream	5.0848e-20	3.51551	Case	all
5	from -365 to -16	7678	367373	condition_occurrence: Ulceration of vulva	5.7465e-20	18.7055	Case	all
5	from -365 to -16	7678	367373	drug_exposure: Fluconazole 150 MG Oral Capsule Box of 1	6.72308e-20	2.0303	Case	all
5	from -365 to -16	7678	367373	condition_occurrence: Disorder of skin and/or subcutaneous tissue	9.40321e-20	4.23643	Case	all
5	from -365 to -16	7678	367373	condition_occurrence: Nummular eczema	9.42239e-20	6.53367	Case	all
5	from -365 to -16	7678	367373	drug_exposure: betamethasone 1 MG/ML Topical Solution	1.10483e-19	2.8433	Case	all
5	from -365 to -16	7678	367373	condition_occurrence: Chloasma	2.31909e-19	4.55682	Case	all
5	from -365 to -16	7678	367373	drug_exposure: Fluconazole 100 MG Oral Capsule Box of 7	3.32042e-19	6.28922	Case	all
5	from -365 to -16	7678	367373	condition_occurrence: Vulval and/or perineal noninflammatory disorders	3.41625e-19	8.00688	Case	all
5	from -365 to -16	7678	367373	drug_exposure: Clobetasol 0.0005 MG/MG Topical Ointment Box of 30	8.04456e-19	5.7953	Case	all
5	from -365 to -16	7678	367373	condition_occurrence: Atopic dermatitis	1.17375e-18	3.90253	Case	all
5	from -365 to -16	7678	367373	measurement: In vivo test of hypersensitivity	1.40034e-18	3.83842	Case	all
5	from -365 to -16	7678	367373	drug_exposure: Clobetasol 0.0005 MG/MG Topical Solution	5.1492e-18	3.8277	Case	all
5	from -365 to -16	7678	367373	condition_occurrence: Pustular psoriasis of palms and soles	1.99284e-17	7.19282	Case	all
5	from -365 to -16	7678	367373	drug_exposure: Fluconazole 150 MG Oral Capsule Box of 4	3.10565e-17	2.39923	Case	all
5	from -365 to -16	7678	367373	drug_exposure: betamethasone 0.0005 MG/MG Topical Ointment	4.24374e-17	3.69853	Case	all
5	from -365 to -16	7678	367373	drug_exposure: desloratadine 5 MG Oral Tablet Box of 30	1.94424e-16	2.35962	Case	all
5	from -365 to -16	7678	367373	drug_exposure: Hydrocortisone 0.001 MG/MG Topical Solution	2.72117e-16	3.18164	Case	all
5	from -365 to -16	7678	367373	condition_occurrence: Glossodynia	6.5266e-16	10.4714	Case	all
5	from -365 to -16	7678	367373	condition_occurrence: Recurrent aphthous stomatitis	6.5266e-16	10.4714	Case	all
5	from -365 to -16	7678	367373	condition_occurrence: Disorder of oral soft tissues	7.4844e-16	37.279	Case	all
5	from -365 to -16	7678	367373	drug_exposure: natamycin 25 MG/ML Oral Solution	1.69089e-15	15.4476	Case	all
5	from -365 to -16	7678	367373	condition_occurrence: Pruritus of vulva	3.01159e-15	9.67809	Case	all
5	from -365 to -16	7678	367373	condition_occurrence: Cheilitis	3.4767e-15	31.9808	Case	all
5	from -365 to -16	7678	367373	condition_occurrence: Contact dermatitis	5.49228e-15	6.27131	Case	all
5	from -365 to -16	7678	367373	condition_occurrence: Papulosquamous dermatosis	5.89236e-15	52.2744	Case	all
5	from -365 to -16	7678	367373	drug_exposure: zinc oxide 0.2 MG/MG Topical Ointment	1.0324e-14	8.05021	Case	all
5	from -365 to -16	7678	367373	drug_exposure: 1000 MG methylprednisolone 0.001 MG/MG Topical Cream	1.61579e-14	7.1099	Case	all
5	from -365 to -16	7678	367373	condition_occurrence: Localized infection of skin AND/OR subcutaneous tissue	2.65557e-14	2.91286	Case	all
5	from -365 to -16	7678	367373	condition_occurrence: Ulcerative stomatitis	3.15916e-14	25.8088	Case	all
5	from -365 to -16	7678	367373	procedure_occurrence: Suture of cheek	9.19893e-14	79.9486	Case	all
5	from -365 to -16	7678	367373	procedure_occurrence: Vaginal biopsy	2.59398e-13	6.89292	Case	all
5	from -365 to -16	7678	367373	procedure_occurrence: Removal of oral suture	4.95282e-13	3.59895	Case	all
5	from -365 to -16	7678	367373	drug_exposure: Itraconazole 100 MG Oral Capsule Box of 14	4.96573e-13	5.06194	Case	all
5	from -365 to -16	7678	367373	procedure_occurrence: Biopsy of subcutaneous tissue	5.68498e-13	6.05313	Case	all
5	from -365 to -16	7678	367373	condition_occurrence: Besnier's prurigo	7.88709e-13	3.20947	Case	all
5	from -365 to -16	7678	367373	drug_exposure: betamethasone 0.001 MG/MG / clioquinol 0.03 MG/MG Topical Ointment	9.25187e-13	10.2354	Case	all
5	from -365 to -16	7678	367373	procedure_occurrence: Biopsy of palate	1.72258e-12	15.302	Case	all
5	from -365 to -16	7678	367373	procedure_occurrence: Biopsy of skin	1.82174e-12	6.26914	Case	all
5	from -365 to -16	7678	367373	drug_exposure: Fusidate 0.02 MG/MG / Hydrocortisone 0.01 MG/MG Topical Cream	3.66582e-12	4.97674	Case	all
5	from -365 to -16	7678	367373	condition_occurrence: Neoplasm of uncertain behavior of skin	3.96109e-12	3.23407	Case	all
5	from -365 to -16	7678	367373	condition_occurrence: Pityriasis rosea	5.94522e-12	18.8793	Case	all
5	from -365 to -16	7678	367373	condition_occurrence: Infestation by Sarcoptes scabiei var hominis	6.29154e-12	6.50486	Case	all
5	from -365 to -16	7678	367373	measurement: Patch test	7.76867e-12	4.66929	Case	all
5	from -365 to -16	7678	367373	condition_occurrence: Acquired atresia of vagina	1.00274e-11	27.7333	Case	all
5	from -365 to -16	7678	367373	procedure_occurrence: Biopsy of penis	1.3174e-11	53.8874	Case	all
5	from -365 to -16	7678	367373	drug_exposure: Acyclovir 200 MG Oral Tablet Box of 25	1.45795e-11	2.21419	Case	all
5	from -365 to -16	7678	367373	drug_exposure: Hydroxyzine 25 MG Oral Tablet Box of 25	2.33515e-11	10.9586	Case	all
5	from -365 to -16	7678	367373	condition_occurrence: Vulvitis	4.01579e-11	11.7863	Case	all
5	from -365 to -16	7678	367373	condition_occurrence: Atrophic thrush	1.20407e-10	26.6121	Case	all
5	from -365 to -16	7678	367373	drug_exposure: triamcinolone acetonide 0.055 MG/ACTUAT Metered Dose Nasal Spray	1.33786e-10	2.57179	Case	all
5	from -365 to -16	7678	367373	condition_occurrence: Leukoplakia of vulva	1.80373e-10	25.2292	Case	all
5	from -365 to -16	7678	367373	drug_exposure: levocetirizine 5 MG Oral Tablet Box of 28	3.7933e-10	3.05312	Case	all
5	from -365 to -16	7678	367373	drug_exposure: desonide Topical Ointment	3.84374e-10	4.46329	Case	all
5	from -365 to -16	7678	367373	condition_occurrence: Disorder of penis	4.20129e-10	9.71578	Case	all
5	from -365 to -16	7678	367373	drug_exposure: Itraconazole 100 MG Oral Capsule Box of 6	4.41072e-10	4.4339	Case	all
5	from -365 to -16	7678	367373	procedure_occurrence: Excision of lesion of lip	4.94554e-10	9.58392	Case	all
5	from -365 to -16	7678	367373	drug_exposure: 1000 MG methylprednisolone 0.001 MG/MG Topical Ointment	9.29473e-10	9.10217	Case	all
5	from -365 to -16	7678	367373	drug_exposure: 1000 MG Betamethasone 0.0005 MG/MG Topical Cream	1.07543e-09	19.9607	Case	all
5	from -365 to -16	7678	367373	condition_occurrence: Benign neoplasm of buccal mucosa	1.89928e-09	34.8317	Case	all
5	from -365 to -16	7678	367373	drug_exposure: fluconazole 150 MG Oral Capsule	2.8009e-09	3.24726	Case	all
5	from -365 to -16	7678	367373	condition_occurrence: Disorder of lip	3.0528e-09	22.686	Case	all
5	from -365 to -16	7678	367373	condition_occurrence: Megaloblastic anemia due to vitamin B-12 deficiency	3.43592e-09	2.11466	Case	all
5	from -365 to -16	7678	367373	drug_exposure: Fluconazole 50 MG Oral Capsule Box of 28	6.85433e-09	5.69341	Case	all
5	from -365 to -16	7678	367373	condition_occurrence: Allergic contact dermatitis due to metal and metal compound	6.99873e-09	9.58173	Case	all
5	from -365 to -16	7678	367373	condition_occurrence: Enamel caries	7.75357e-09	2.07837	Case	all
5	from -365 to -16	7678	367373	condition_occurrence: Skin changes due to chronic exposure to non-ionizing radiation	9.48698e-09	10.6479	Case	all
5	from -365 to -16	7678	367373	drug_exposure: clindamycin Vaginal Cream	9.73591e-09	2.34259	Case	all
5	from -365 to -16	7678	367373	condition_occurrence: Acquired absence of all teeth	1.0182e-08	2.00685	Case	all
5	from -365 to -16	7678	367373	measurement: Excretion measurement	1.11383e-08	8.18235	Case	all
5	from -365 to -16	7678	367373	procedure_occurrence: Saliva examination	1.11383e-08	8.18235	Case	all
5	from -365 to -16	7678	367373	procedure_occurrence: Preventive dental service	1.32681e-08	2.08651	Case	all
5	from -365 to -16	7678	367373	condition_occurrence: Acute vulvitis	1.32918e-08	14.5223	Case	all
5	from -365 to -16	7678	367373	condition_occurrence: Lichen ruber moniliformis	1.43755e-08	71.756	Case	all
5	from -365 to -16	7678	367373	condition_occurrence: Noninflammatory disorder of the vagina	1.52252e-08	3.21212	Case	all
5	from -365 to -16	7678	367373	condition_occurrence: Itching of skin	1.67025e-08	7.89385	Case	all
5	from -365 to -16	7678	367373	condition_occurrence: Chronic periodontitis	2.14639e-08	2.32454	Case	all
5	from -365 to -16	7678	367373	procedure_occurrence: Procedure on mouth	2.7182e-08	2.27763	Case	all
5	from -365 to -16	7678	367373	condition_occurrence: Guttate psoriasis	4.28118e-08	10.5417	Case	all
5	from -365 to -16	7678	367373	drug_exposure: glycerin Topical Cream	4.43104e-08	3.00489	Case	all
5	from -365 to -16	7678	367373	condition_occurrence: Disorder of tongue	5.09376e-08	12.2822	Case	all
5	from -365 to -16	7678	367373	condition_occurrence: Lichen planopilaris	6.09964e-08	27.9288	Case	all
5	from -365 to -16	7678	367373	condition_occurrence: Tinea cruris	6.59999e-08	5.89902	Case	all
5	from -365 to -16	7678	367373	condition_occurrence: Acute gingivitis	8.56279e-08	3.03352	Case	all
5	from -365 to -16	7678	367373	condition_occurrence: Infective dermatitis	9.30581e-08	3.59366	Case	all
5	from -365 to -16	7678	367373	condition_occurrence: Discoid lupus erythematosus	9.38806e-08	6.1972	Case	all
5	from -365 to -16	7678	367373	drug_exposure: 1000 MG Betamethasone 0.001 MG/MG Topical Cream	0	7.21603	Case	all
5	from -365 to -16	7678	367373	condition_occurrence: Inflammatory dermatosis	0	8.97099	Case	all
5	from -365 to -16	7678	367373	condition_occurrence: Lesion of oral mucosa	6.1078353465e-312	20.2754	Case	all
6	from -15 to -1	7678	367207	condition_occurrence: Inflammatory dermatosis	2.04112e-132	26.6779	Case	all
6	from -15 to -1	7678	367207	condition_occurrence: Lesion of oral mucosa	2.21444e-77	56.843	Case	all
6	from -15 to -1	7678	367207	condition_occurrence: Skin finding	2.52125e-61	13.6136	Case	all
6	from -15 to -1	7678	367207	procedure_occurrence: Biopsy of lesion of cheek	1.64374e-56	296.842	Case	all
6	from -15 to -1	7678	367207	procedure_occurrence: Inspection of mouth	9.52326e-47	3.05248	Case	all
6	from -15 to -1	7678	367207	observation: Leukoplakia	2.35729e-37	117.657	Case	all
6	from -15 to -1	7678	367207	drug_exposure: 1000 MG Betamethasone 0.001 MG/MG Topical Cream	3.67177e-37	10.6822	Case	all
6	from -15 to -1	7678	367207	drug_exposure: mometasone 0.001 MG/MG Topical Cream	3.58676e-32	12.7116	Case	all
6	from -15 to -1	7678	367207	condition_occurrence: Erosion of oral mucosa	4.39077e-32	74.9268	Case	all
6	from -15 to -1	7678	367207	condition_occurrence: Disorder of oral mucous membrane	4.39077e-32	74.9268	Case	all
6	from -15 to -1	7678	367207	condition_occurrence: Eruption	1.39157e-24	34.4748	Case	all
6	from -15 to -1	7678	367207	measurement: In vivo test of hypersensitivity	1.14233e-23	23.9837	Case	all
6	from -15 to -1	7678	367207	drug_exposure: 1000 MG Clobetasol 0.0005 MG/MG Topical Cream	2.24198e-20	12.9167	Case	all
6	from -15 to -1	7678	367207	procedure_occurrence: Biopsy of floor of mouth	5.07297e-20	79.9643	Case	all
6	from -15 to -1	7678	367207	procedure_occurrence: Biopsy of tongue	5.07297e-20	79.9643	Case	all
6	from -15 to -1	7678	367207	drug_exposure: 1000 MG Betamethasone 0.001 MG/MG Topical Ointment	1.57192e-18	12.228	Case	all
6	from -15 to -1	7678	367207	drug_exposure: nystatin 100000 UNT/ML	2.48651e-18	27.8263	Case	all
6	from -15 to -1	7678	367207	procedure_occurrence: Biopsy of skin and/or subcutaneous tissue	3.18749e-17	15.9857	Case	all
6	from -15 to -1	7678	367207	procedure_occurrence: Biopsy of mouth	1.19906e-14	119.595	Case	all
6	from -15 to -1	7678	367207	procedure_occurrence: Biopsy of mucous membrane	1.19906e-14	119.595	Case	all
6	from -15 to -1	7678	367207	procedure_occurrence: Local anesthesia	1.90562e-14	2.4733	Case	all
6	from -15 to -1	7678	367207	drug_exposure: hydrocortisone	4.9339e-14	9.58735	Case	all
6	from -15 to -1	7678	367207	drug_exposure: 1000 MG Hydrocortisone 0.001 MG/MG Topical Ointment	8.40941e-14	8.68428	Case	all
6	from -15 to -1	7678	367207	condition_occurrence: Stomatitis	4.18975e-13	107.463	Case	all
6	from -15 to -1	7678	367207	condition_occurrence: Atopic dermatitis	4.52479e-13	17.1136	Case	all
6	from -15 to -1	7678	367207	condition_occurrence: Changes in skin texture	5.51546e-13	8.37169	Case	all
6	from -15 to -1	7678	367207	condition_occurrence: Leukoplakia	1.00752e-12	53.2048	Case	all
6	from -15 to -1	7678	367207	observation: Dental consultation and report	1.2062e-12	3.62192	Case	all
6	from -15 to -1	7678	367207	measurement: Patch test	2.54467e-12	32.9441	Case	all
6	from -15 to -1	7678	367207	drug_exposure: chlorhexidine	5.59976e-12	9.10852	Case	all
6	from -15 to -1	7678	367207	condition_occurrence: Open wound	8.97142e-12	3.11518	Case	all
6	from -15 to -1	7678	367207	observation: Patient given telephone advice during surgery hours	1.49549e-11	5.20541	Case	all
6	from -15 to -1	7678	367207	observation: Patient given telephone advice out of hours	1.49549e-11	5.20541	Case	all
6	from -15 to -1	7678	367207	drug_exposure: Betamethasone 0.001 MG/MG / Clioquinol 0.03 MG/MG Topical Cream	4.04043e-11	11.781	Case	all
6	from -15 to -1	7678	367207	drug_exposure: 1000 MG Clobetasol 0.0005 MG/MG Topical Ointment	7.92049e-11	28.1606	Case	all
6	from -15 to -1	7678	367207	procedure_occurrence: Periodontic procedure	8.38998e-11	2.24306	Case	all
6	from -15 to -1	7678	367207	condition_occurrence: Lichen simplex chronicus	1.74598e-10	54.711	Case	all
6	from -15 to -1	7678	367207	condition_occurrence: Pruritic rash	1.8549e-10	13.5424	Case	all
6	from -15 to -1	7678	367207	condition_occurrence: Chloasma	4.73498e-10	17.5609	Case	all
6	from -15 to -1	7678	367207	drug_exposure: Desonide 0.001 MG/MG Topical Cream	4.08404e-09	8.94182	Case	all
6	from -15 to -1	7678	367207	procedure_occurrence: First aid	2.04803e-08	2.84791	Case	all
6	from -15 to -1	7678	367207	procedure_occurrence: Orthopantogram	2.409e-08	3.3638	Case	all
6	from -15 to -1	7678	367207	procedure_occurrence: Diagnostic imaging of mouth	4.836e-08	20.1566	Case	all
6	from -15 to -1	7678	367207	drug_exposure: Clobetasol 0.0005 MG/MG Topical Ointment Box of 100	6.27525e-08	11.9701	Case	all
6	from -15 to -1	7678	367207	condition_occurrence: Guttate psoriasis	7.30258e-08	119.518	Case	all
6	from -15 to -1	7678	367207	condition_occurrence: Disorder of tongue	7.30258e-08	119.518	Case	all
6	from -15 to -1	7678	367207	condition_occurrence: Disorder of teeth AND/OR supporting structures	8.99996e-08	2.68424	Case	all
7	from -1 to 1	7678	367169	condition_occurrence: Hypertrophic lichen planus	0	Inf	Case	all
7	from -1 to 1	7678	367169	condition_occurrence: Oral lichen planus	0	Inf	Case	all
7	from -1 to 1	7678	367169	condition_occurrence: Lichen planus	0	Inf	Case	all
7	from -1 to 1	7678	367169	procedure_occurrence: Biopsy of lesion of cheek	0	13351	Case	all
7	from -1 to 1	7678	367169	procedure_occurrence: Diagnostic imaging of mouth	0	2206.41	Case	all
7	from -1 to 1	7678	367169	procedure_occurrence: Biopsy of skin and/or subcutaneous tissue	0	1128.52	Case	all
7	from -1 to 1	7678	367169	drug_exposure: 1000 MG Betamethasone 0.001 MG/MG Topical Ointment	0	634.358	Case	all
7	from -1 to 1	7678	367169	drug_exposure: mometasone 0.001 MG/MG Topical Cream	0	562.311	Case	all
7	from -1 to 1	7678	367169	drug_exposure: 1000 MG Clobetasol 0.0005 MG/MG Topical Cream	0	380.661	Case	all
7	from -1 to 1	7678	367169	drug_exposure: 1000 MG Betamethasone 0.001 MG/MG Topical Cream	0	375.138	Case	all
7	from -1 to 1	7678	367169	procedure_occurrence: Care planning session	0	131.741	Case	all
7	from -1 to 1	7678	367169	procedure_occurrence: Inspection of mouth	0	103.115	Case	all
7	from -1 to 1	7678	367169	observation: Consultation	1.41028e-300	60.8565	Case	all
7	from -1 to 1	7678	367169	procedure_occurrence: Specialist assessment	1.73535e-292	979.693	Case	all
7	from -1 to 1	7678	367169	procedure_occurrence: Local anesthesia	3.95072e-265	32.5321	Case	all
7	from -1 to 1	7678	367169	condition_occurrence: Subacute active lichen planus	4.91769e-258	Inf	Case	all
7	from -1 to 1	7678	367169	observation: Patient given telephone advice during surgery hours	1.2732e-220	137.835	Case	all
7	from -1 to 1	7678	367169	observation: Patient given telephone advice out of hours	1.2732e-220	137.835	Case	all
7	from -1 to 1	7678	367169	condition_occurrence: Bullous lichen planus	7.64704e-209	Inf	Case	all
7	from -1 to 1	7678	367169	procedure_occurrence: Collection of sample from mouth	5.69178e-205	2951.42	Case	all
7	from -1 to 1	7678	367169	procedure_occurrence: Colposcopy	4.94025e-165	619.698	Case	all
7	from -1 to 1	7678	367169	condition_occurrence: Erosive lichen planus of vagina	2.1578e-161	Inf	Case	all
7	from -1 to 1	7678	367169	condition_occurrence: Ulcerative inflammation of vulva and vagina	2.1578e-161	Inf	Case	all
7	from -1 to 1	7678	367169	procedure_occurrence: Biopsy of tongue	2.55219e-149	2128.75	Case	all
7	from -1 to 1	7678	367169	procedure_occurrence: Biopsy of floor of mouth	2.55219e-149	2128.75	Case	all
7	from -1 to 1	7678	367169	procedure_occurrence: Biopsy of perineum	4.54937e-128	949.163	Case	all
7	from -1 to 1	7678	367169	procedure_occurrence: Biopsy of vulva	4.54937e-128	949.163	Case	all
7	from -1 to 1	7678	367169	procedure_occurrence: Biopsy of lesion of gingiva	2.42785e-127	3640.5	Case	all
7	from -1 to 1	7678	367169	drug_exposure: Clobetasol 0.0005 MG/MG Topical Ointment Box of 100	1.25192e-124	550.141	Case	all
7	from -1 to 1	7678	367169	procedure_occurrence: Dental X-ray bitewing	2.77529e-118	39.6567	Case	all
7	from -1 to 1	7678	367169	condition_occurrence: Inflammatory dermatosis	1.22873e-113	66.954	Case	all
7	from -1 to 1	7678	367169	procedure_occurrence: Periodontic procedure	7.83034e-110	18.7381	Case	all
7	from -1 to 1	7678	367169	drug_exposure: 1000 MG Mometasone 0.001 MG/MG Topical Ointment	8.18311e-96	198.758	Case	all
7	from -1 to 1	7678	367169	condition_occurrence: Lesion of oral mucosa	4.55067e-89	349.538	Case	all
7	from -1 to 1	7678	367169	drug_exposure: 1000 MG Hydrocortisone 0.001 MG/MG Topical Ointment	4.43935e-83	110.453	Case	all
7	from -1 to 1	7678	367169	drug_exposure: 1000 MG econazole 0.01 MG/MG / triamcinolone 0.001 MG/MG Topical Cream	4.30034e-82	103.095	Case	all
7	from -1 to 1	7678	367169	drug_exposure: prednisolone 20 MG Oral Tablet Box of 30	4.30574e-82	36.691	Case	all
7	from -1 to 1	7678	367169	condition_occurrence: Essential hypertension	2.79247e-80	10.7118	Case	all
7	from -1 to 1	7678	367169	condition_occurrence: Dental caries extending into dentin	7.55015e-78	14.1667	Case	all
7	from -1 to 1	7678	367169	procedure_occurrence: Biopsy of mucous membrane	8.51182e-77	2166.18	Case	all
7	from -1 to 1	7678	367169	procedure_occurrence: Biopsy of mouth	8.51182e-77	2166.18	Case	all
7	from -1 to 1	7678	367169	procedure_occurrence: Skin examination procedure AND/OR treatment	3.14117e-75	337.14	Case	all
7	from -1 to 1	7678	367169	drug_exposure: Desonide 0.001 MG/MG Topical Cream	3.70658e-75	159.912	Case	all
7	from -1 to 1	7678	367169	drug_exposure: 1000 MG Clobetasol 0.0005 MG/MG Topical Ointment	8.84254e-74	452.292	Case	all
7	from -1 to 1	7678	367169	condition_occurrence: Chronic gingivitis	1.16569e-73	74.7673	Case	all
7	from -1 to 1	7678	367169	condition_occurrence: Skin finding	1.11432e-72	49.7678	Case	all
7	from -1 to 1	7678	367169	procedure_occurrence: Dermoscopic photography	2.07964e-70	1029.61	Case	all
7	from -1 to 1	7678	367169	procedure_occurrence: First aid	1.90301e-69	26.6523	Case	all
7	from -1 to 1	7678	367169	drug_exposure: Clobetasol 0.0005 MG/MG Topical Ointment Box of 30	6.22243e-65	Inf	Case	all
7	from -1 to 1	7678	367169	condition_occurrence: Supragingival dental calculus	3.37317e-63	37.5469	Case	all
7	from -1 to 1	7678	367169	condition_occurrence: Actinic keratosis	2.66254e-62	66.3929	Case	all
7	from -1 to 1	7678	367169	procedure_occurrence: Vaginal biopsy	5.42908e-60	1672.01	Case	all
7	from -1 to 1	7678	367169	drug_exposure: Clobetasol 0.0005 MG/MG Topical Solution	5.50611e-60	196.905	Case	all
7	from -1 to 1	7678	367169	drug_exposure: zinc oxide 0.2 MG/MG Topical Ointment	1.23494e-56	1572.71	Case	all
7	from -1 to 1	7678	367169	procedure_occurrence: Vaginal smear biopsy	2.37602e-55	109.251	Case	all
7	from -1 to 1	7678	367169	procedure_occurrence: Transvaginal ultrasound examination of female genital tract	2.6331e-55	40.9112	Case	all
7	from -1 to 1	7678	367169	measurement: In vivo test of hypersensitivity	2.30221e-54	133.829	Case	all
7	from -1 to 1	7678	367169	observation: Dental consultation and report	2.9449e-53	23.4891	Case	all
7	from -1 to 1	7678	367169	condition_occurrence: Periodontitis	4.10284e-52	69.5151	Case	all
7	from -1 to 1	7678	367169	measurement: Patch test	1.076e-51	396.302	Case	all
7	from -1 to 1	7678	367169	condition_occurrence: Lichen sclerosus	4.34626e-51	186.525	Case	all
7	from -1 to 1	7678	367169	drug_exposure: hydrocortisone	1.01977e-50	76.8775	Case	all
7	from -1 to 1	7678	367169	drug_exposure: triamcinolone acetonide 0.055 MG/ACTUAT Metered Dose Nasal Spray	1.06057e-49	123.439	Case	all
7	from -1 to 1	7678	367169	procedure_occurrence: Restoration of tooth	3.43879e-44	7.40849	Case	all
7	from -1 to 1	7678	367169	observation: Leukoplakia	9.34965e-43	431.934	Case	all
7	from -1 to 1	7678	367169	procedure_occurrence: Radiography of teeth	3.4613e-41	12.5637	Case	all
7	from -1 to 1	7678	367169	procedure_occurrence: Orthopantogram	2.40938e-38	24.9275	Case	all
7	from -1 to 1	7678	367169	drug_exposure: chlorhexidine	3.62572e-37	65.4746	Case	all
7	from -1 to 1	7678	367169	procedure_occurrence: US gynecology scan	4.26789e-37	49.5638	Case	all
7	from -1 to 1	7678	367169	condition_occurrence: Erosion of oral mucosa	1.64947e-34	Inf	Case	all
7	from -1 to 1	7678	367169	condition_occurrence: Disorder of oral mucous membrane	1.64947e-34	Inf	Case	all
7	from -1 to 1	7678	367169	drug_exposure: betamethasone 0.0005 MG/MG Topical Ointment	2.5782e-34	143.34	Case	all
7	from -1 to 1	7678	367169	drug_exposure: nystatin 100000 UNT/ML	2.5782e-34	143.34	Case	all
7	from -1 to 1	7678	367169	drug_exposure: betamethasone 1 MG/ML Topical Solution	2.9328e-34	71.9083	Case	all
7	from -1 to 1	7678	367169	condition_occurrence: Seborrheic keratosis	8.76501e-34	49.7106	Case	all
7	from -1 to 1	7678	367169	condition_occurrence: Seborrheic dermatitis	9.51099e-34	264.627	Case	all
7	from -1 to 1	7678	367169	condition_occurrence: Lichen simplex chronicus	8.07245e-33	Inf	Case	all
7	from -1 to 1	7678	367169	condition_occurrence: Disorder of teeth AND/OR supporting structures	3.05665e-32	13.9221	Case	all
7	from -1 to 1	7678	367169	condition_occurrence: Besnier's prurigo	1.25048e-30	59.9643	Case	all
7	from -1 to 1	7678	367169	condition_occurrence: Generalized periodontitis	7.99745e-30	35.36	Case	all
7	from -1 to 1	7678	367169	condition_occurrence: Enamel caries	1.99137e-28	61.2812	Case	all
7	from -1 to 1	7678	367169	condition_occurrence: Acquired absence of all teeth	2.49835e-28	29.8433	Case	all
7	from -1 to 1	7678	367169	drug_exposure: triamcinolone 0.001 MG/MG	9.45479e-28	Inf	Case	all
7	from -1 to 1	7678	367169	drug_exposure: Betamethasone 0.001 MG/MG / Clioquinol 0.03 MG/MG Topical Cream	2.42113e-27	77.5704	Case	all
7	from -1 to 1	7678	367169	condition_occurrence: Leukoplakia	2.07811e-26	272.325	Case	all
7	from -1 to 1	7678	367169	condition_occurrence: Subgingival dental calculus	5.58742e-26	28.3418	Case	all
7	from -1 to 1	7678	367169	drug_exposure: hydrocortisone Topical Cream	3.5546e-25	82.8982	Case	all
7	from -1 to 1	7678	367169	drug_exposure: Hydrocortisone 0.001 MG/MG Topical Solution	3.5546e-25	82.8982	Case	all
7	from -1 to 1	7678	367169	procedure_occurrence: Biopsy of lip	7.2578e-25	710.816	Case	all
7	from -1 to 1	7678	367169	drug_exposure: prednisolone 5 MG Oral Tablet Box of 30	1.4855e-24	23.9842	Case	all
7	from -1 to 1	7678	367169	condition_occurrence: Geographic tongue	2.26189e-24	Inf	Case	all
7	from -1 to 1	7678	367169	condition_occurrence: Atopic dermatitis	3.8891e-24	53.2675	Case	all
7	from -1 to 1	7678	367169	drug_exposure: Mometasone 0.001 MG/MG Topical Solution	1.10225e-23	78.5404	Case	all
7	from -1 to 1	7678	367169	condition_occurrence: Urinary incontinence	8.83307e-23	23.9783	Case	all
7	from -1 to 1	7678	367169	condition_occurrence: Psoriasis vulgaris	1.0164e-22	21.4145	Case	all
7	from -1 to 1	7678	367169	condition_occurrence: Hypothyroidism	1.07865e-22	13.2804	Case	all
7	from -1 to 1	7678	367169	condition_occurrence: Candidiasis of mouth	1.10611e-22	Inf	Case	all
7	from -1 to 1	7678	367169	condition_occurrence: Tinea pedis	1.65905e-22	179.313	Case	all
7	from -1 to 1	7678	367169	condition_occurrence: Pruritic rash	3.34954e-22	74.0189	Case	all
7	from -1 to 1	7678	367169	condition_occurrence: Onychomycosis due to dermatophyte	3.34954e-22	74.0189	Case	all
7	from -1 to 1	7678	367169	drug_exposure: Hydrocortisone 0.001 MG/MG Topical Ointment Box of 30	6.50904e-22	143.171	Case	all
7	from -1 to 1	7678	367169	condition_occurrence: Rosacea	7.93858e-22	68.0245	Case	all
7	from -1 to 1	7678	367169	observation: History of event	1.44664e-21	7.17337	Case	all
7	from -1 to 1	7678	367169	condition_occurrence: Atrophic thrush	5.40842e-21	Inf	Case	all
7	from -1 to 1	7678	367169	drug_exposure: Estradiol 0.01 MG Vaginal Tablet	8.21387e-21	8.07598	Case	all
7	from -1 to 1	7678	367169	procedure_occurrence: Removal of oral suture	5.84806e-20	207.43	Case	all
7	from -1 to 1	7678	367169	condition_occurrence: Hypercholesterolemia	1.17143e-19	14.9956	Case	all
7	from -1 to 1	7678	367169	procedure_occurrence: Counseling	1.79882e-19	11.7843	Case	all
7	from -1 to 1	7678	367169	drug_exposure: urea 0.05 MG/MG Topical Ointment	2.08206e-19	40.734	Case	all
7	from -1 to 1	7678	367169	condition_occurrence: Varicose veins of lower extremity with inflammation	2.43824e-19	156.124	Case	all
7	from -1 to 1	7678	367169	condition_occurrence: Pure hypercholesterolemia	2.55346e-19	17.2356	Case	all
7	from -1 to 1	7678	367169	drug_exposure: prednisolone 5 MG Oral Tablet Box of 100	1.00282e-18	9.72722	Case	all
7	from -1 to 1	7678	367169	condition_occurrence: Disorder of skin and/or subcutaneous tissue	1.34661e-18	55.2809	Case	all
7	from -1 to 1	7678	367169	condition_occurrence: Dermatographic urticaria	1.98583e-17	264.243	Case	all
7	from -1 to 1	7678	367169	drug_exposure: Cetirizine 10 MG Oral Tablet Box of 100	7.91297e-17	7.74908	Case	all
7	from -1 to 1	7678	367169	condition_occurrence: Allergic contact dermatitis due to metal and metal compound	9.09348e-17	175.173	Case	all
7	from -1 to 1	7678	367169	drug_exposure: Acitretin 25 MG Oral Capsule Box of 30	9.09348e-17	175.173	Case	all
7	from -1 to 1	7678	367169	drug_exposure: 1000 MG methylprednisolone 0.001 MG/MG Topical Cream	9.09348e-17	175.173	Case	all
7	from -1 to 1	7678	367169	drug_exposure: Betamethasone 0.001 MG/MG / Fusidate 0.02 MG/MG Topical Cream	1.04479e-16	62.267	Case	all
7	from -1 to 1	7678	367169	condition_occurrence: Asymptomatic periapical periodontitis	1.08557e-16	13.529	Case	all
7	from -1 to 1	7678	367169	condition_occurrence: Hyposecretion of salivary gland	1.39536e-16	478.821	Case	all
7	from -1 to 1	7678	367169	condition_occurrence: Asthma	1.94652e-16	7.82417	Case	all
7	from -1 to 1	7678	367169	condition_occurrence: Balanoposthitis	3.34614e-16	131.631	Case	all
7	from -1 to 1	7678	367169	drug_exposure: clindamycin Vaginal Cream	4.57058e-16	51.8895	Case	all
7	from -1 to 1	7678	367169	condition_occurrence: Type 2 diabetes mellitus without complication	5.41288e-16	7.49865	Case	all
7	from -1 to 1	7678	367169	drug_exposure: betamethasone 0.0005 MG/MG	7.5402e-16	37.2583	Case	all
7	from -1 to 1	7678	367169	procedure_occurrence: Biopsy of skin	8.21649e-16	240.751	Case	all
7	from -1 to 1	7678	367169	procedure_occurrence: Biopsy of subcutaneous tissue	8.21649e-16	240.751	Case	all
7	from -1 to 1	7678	367169	measurement: Prick test	1.33922e-15	63.8554	Case	all
7	from -1 to 1	7678	367169	drug_exposure: glycerin Topical Cream	1.33922e-15	63.8554	Case	all
7	from -1 to 1	7678	367169	condition_occurrence: Neoplasm of uncertain behavior of skin	2.89073e-15	57.4896	Case	all
7	from -1 to 1	7678	367169	procedure_occurrence: Endometrial biopsy	3.10712e-15	41.5117	Case	all
7	from -1 to 1	7678	367169	condition_occurrence: Disturbance of oral epithelium	6.20126e-15	430.922	Case	all
7	from -1 to 1	7678	367169	drug_exposure: 1000 MG Clobetasone 0.0005 MG/MG Topical Cream	6.20126e-15	430.922	Case	all
7	from -1 to 1	7678	367169	drug_exposure: desloratadine 5 MG Oral Tablet Box of 30	6.84609e-15	20.7197	Case	all
7	from -1 to 1	7678	367169	procedure_occurrence: Cervical biopsy	1.20027e-14	119.583	Case	all
7	from -1 to 1	7678	367169	condition_occurrence: Prurigo nodularis	1.20027e-14	119.583	Case	all
7	from -1 to 1	7678	367169	condition_occurrence: Xerostomia	1.20027e-14	119.583	Case	all
7	from -1 to 1	7678	367169	procedure_occurrence: Suture of cheek	3.08746e-14	Inf	Case	all
7	from -1 to 1	7678	367169	condition_occurrence: Plicated tongue	3.08746e-14	Inf	Case	all
7	from -1 to 1	7678	367169	condition_occurrence: Changes in skin texture	1.07154e-13	28.2958	Case	all
7	from -1 to 1	7678	367169	drug_exposure: desloratadine 5 MG Oral Tablet Box of 100	2.1112e-13	10.3057	Case	all
7	from -1 to 1	7678	367169	condition_occurrence: Gingival recession	2.72817e-13	383.066	Case	all
7	from -1 to 1	7678	367169	drug_exposure: desonide Topical Ointment	2.72817e-13	383.066	Case	all
7	from -1 to 1	7678	367169	condition_occurrence: Sleep apnea	4.30846e-13	6.41079	Case	all
7	from -1 to 1	7678	367169	condition_occurrence: Melanocytic nevus	5.16153e-13	40.5187	Case	all
7	from -1 to 1	7678	367169	drug_exposure: Fluconazole 150 MG Oral Capsule Box of 4	8.34482e-13	28.7257	Case	all
7	from -1 to 1	7678	367169	condition_occurrence: Abrasion of tooth	1.00853e-12	53.1993	Case	all
7	from -1 to 1	7678	367169	condition_occurrence: Vulvovaginal disease	1.50867e-12	Inf	Case	all
7	from -1 to 1	7678	367169	condition_occurrence: Vulvitis	1.50867e-12	Inf	Case	all
7	from -1 to 1	7678	367169	condition_occurrence: Temporomandibular joint disorder	2.54743e-12	32.9408	Case	all
7	from -1 to 1	7678	367169	observation: Basal cell carcinoma	2.82846e-12	71.7438	Case	all
7	from -1 to 1	7678	367169	observation: Extent of procedure	4.82141e-12	127.576	Case	all
7	from -1 to 1	7678	367169	procedure_occurrence: Procedure on oral cavity	6.34614e-12	61.5511	Case	all
7	from -1 to 1	7678	367169	drug_exposure: Cetirizine 10 MG Oral Tablet Box of 30	6.50928e-12	29.2513	Case	all
7	from -1 to 1	7678	367169	procedure_occurrence: Narrowband (311 nanometres) ultraviolet B phototherapy	1.00856e-11	27.718	Case	all
7	from -1 to 1	7678	367169	observation: Telemedicine consultation with patient	1.00856e-11	27.718	Case	all
7	from -1 to 1	7678	367169	observation: Telephone consultation	1.00856e-11	27.718	Case	all
7	from -1 to 1	7678	367169	condition_occurrence: Atrophic vaginitis	1.15881e-11	36.8302	Case	all
7	from -1 to 1	7678	367169	drug_exposure: Cephalexin 500 MG Oral Tablet Box of 20	1.18645e-11	8.67219	Case	all
7	from -1 to 1	7678	367169	condition_occurrence: Atrial arrhythmia	1.24358e-11	4.10372	Case	all
7	from -1 to 1	7678	367169	procedure_occurrence: Coping skills education, guidance, and counseling	1.53403e-11	26.3351	Case	all
7	from -1 to 1	7678	367169	procedure_occurrence: Specialized medical examination	4.04609e-11	11.7798	Case	all
7	from -1 to 1	7678	367169	condition_occurrence: Recurrent aphthous stomatitis	5.23848e-11	167.813	Case	all
7	from -1 to 1	7678	367169	drug_exposure: Desoximetasone 0.0025 MG/MG Topical Cream	5.23848e-11	167.813	Case	all
7	from -1 to 1	7678	367169	condition_occurrence: Hyperplasia of prostate	5.98635e-11	11.4025	Case	all
7	from -1 to 1	7678	367169	procedure_occurrence: Preventive procedure	6.66642e-11	2.1742	Case	all
7	from -1 to 1	7678	367169	procedure_occurrence: Excision of lesion of cheek	7.37111e-11	Inf	Case	all
7	from -1 to 1	7678	367169	procedure_occurrence: Biopsy of palate	7.37111e-11	Inf	Case	all
7	from -1 to 1	7678	367169	condition_occurrence: Lichen planopilaris	7.37111e-11	Inf	Case	all
7	from -1 to 1	7678	367169	condition_occurrence: Erythroplakia of mouth	7.37111e-11	Inf	Case	all
7	from -1 to 1	7678	367169	drug_exposure: levocetirizine 5 MG Oral Tablet Box of 100	7.99117e-11	12.6512	Case	all
7	from -1 to 1	7678	367169	condition_occurrence: Psoriasis	8.65079e-11	39.1691	Case	all
7	from -1 to 1	7678	367169	condition_occurrence: Eruption	8.65079e-11	39.1691	Case	all
7	from -1 to 1	7678	367169	condition_occurrence: Swelling / lump finding	9.90484e-11	21.0692	Case	all
7	from -1 to 1	7678	367169	condition_occurrence: Sj√∂gren's syndrome	9.90484e-11	21.0692	Case	all
7	from -1 to 1	7678	367169	condition_occurrence: Basal cell carcinoma, NOS, of skin of other and unspecified parts of face	1.10218e-10	16.9045	Case	all
7	from -1 to 1	7678	367169	condition_occurrence: Cystocele	1.21041e-10	26.5973	Case	all
7	from -1 to 1	7678	367169	observation: Telephone encounter	1.48607e-10	35.9048	Case	all
7	from -1 to 1	7678	367169	condition_occurrence: Retained dental root	1.48607e-10	35.9048	Case	all
7	from -1 to 1	7678	367169	procedure_occurrence: Cryotherapy	1.71491e-10	111.477	Case	all
7	from -1 to 1	7678	367169	condition_occurrence: Discoid lupus erythematosus	1.71491e-10	111.477	Case	all
7	from -1 to 1	7678	367169	procedure_occurrence: Procedure on mouth	3.43128e-10	47.868	Case	all
7	from -1 to 1	7678	367169	drug_exposure: cephalexin 750 MG Oral Capsule	4.56596e-10	6.39002	Case	all
7	from -1 to 1	7678	367169	procedure_occurrence: Destruction of lesion of skin	4.63162e-10	83.8565	Case	all
7	from -1 to 1	7678	367169	condition_occurrence: Vitiligo	5.06926e-10	287.702	Case	all
7	from -1 to 1	7678	367169	condition_occurrence: Arrested dental caries	5.06926e-10	287.702	Case	all
7	from -1 to 1	7678	367169	condition_occurrence: Pruritus of vulva	5.06926e-10	287.702	Case	all
7	from -1 to 1	7678	367169	condition_occurrence: Menopausal syndrome	6.302e-10	16.9932	Case	all
7	from -1 to 1	7678	367169	drug_exposure: zopiclone 7.5 MG Oral Tablet Box of 30	8.40077e-10	5.00242	Case	all
7	from -1 to 1	7678	367169	condition_occurrence: Melanocytic nevus of trunk	1.12466e-09	38.2938	Case	all
7	from -1 to 1	7678	367169	condition_occurrence: Polyarthropathy	1.41227e-09	15.4956	Case	all
7	from -1 to 1	7678	367169	procedure_occurrence: Nutritional counseling for control of dental disease	1.76588e-09	10.9245	Case	all
7	from -1 to 1	7678	367169	condition_occurrence: Abnormal cytological finding in specimen from female genital organ	1.90735e-09	34.8123	Case	all
7	from -1 to 1	7678	367169	condition_occurrence: Stomatitis	1.99214e-09	143.001	Case	all
7	from -1 to 1	7678	367169	drug_exposure: Fluconazole 150 MG Oral Capsule Box of 1	3.03122e-09	10.3738	Case	all
7	from -1 to 1	7678	367169	procedure_occurrence: Excision of lesion of lip	3.60094e-09	Inf	Case	all
7	from -1 to 1	7678	367169	procedure_occurrence: Suture of gingiva	3.60094e-09	Inf	Case	all
7	from -1 to 1	7678	367169	condition_occurrence: Acquired atresia of vagina	3.60094e-09	Inf	Case	all
7	from -1 to 1	7678	367169	condition_occurrence: Hair follicle disorder	3.60094e-09	Inf	Case	all
7	from -1 to 1	7678	367169	drug_exposure: 1000 MG methylprednisolone 0.001 MG/MG Topical Ointment	3.60094e-09	Inf	Case	all
7	from -1 to 1	7678	367169	condition_occurrence: Disorder of hard tissues of teeth	4.28196e-09	10.0412	Case	all
7	from -1 to 1	7678	367169	condition_occurrence: Intertrigo	5.87166e-09	95.881	Case	all
7	from -1 to 1	7678	367169	condition_occurrence: Infective dermatitis	8.4029e-09	41.8789	Case	all
7	from -1 to 1	7678	367169	procedure_occurrence: Outpatient procedure	1.37908e-08	11.9703	Case	all
7	from -1 to 1	7678	367169	condition_occurrence: Erysipelas	1.37908e-08	11.9703	Case	all
7	from -1 to 1	7678	367169	condition_occurrence: Vulval and/or perineal noninflammatory disorders	1.44219e-08	71.7164	Case	all
7	from -1 to 1	7678	367169	drug_exposure: fluconazole 150 MG Oral Capsule	1.44219e-08	71.7164	Case	all
7	from -1 to 1	7678	367169	condition_occurrence: Chronic ischemic heart disease	1.68421e-08	11.7042	Case	all
7	from -1 to 1	7678	367169	condition_occurrence: Allergic asthma	1.69693e-08	14.0873	Case	all
7	from -1 to 1	7678	367169	condition_occurrence: Allergic contact dermatitis	2.12371e-08	240.591	Case	all
7	from -1 to 1	7678	367169	condition_occurrence: Pityriasis versicolor	2.12371e-08	240.591	Case	all
7	from -1 to 1	7678	367169	condition_occurrence: Glossopyrosis	2.12371e-08	240.591	Case	all
7	from -1 to 1	7678	367169	condition_occurrence: Coronary arteriosclerosis	2.34579e-08	5.94482	Case	all
7	from -1 to 1	7678	367169	condition_occurrence: Chronic periodontitis	2.44562e-08	22.5204	Case	all
7	from -1 to 1	7678	367169	condition_occurrence: Nonorganic insomnia	4.67707e-08	15.3913	Case	all
7	from -1 to 1	7678	367169	condition_occurrence: Disorder of palate	7.30625e-08	119.506	Case	all
7	from -1 to 1	7678	367169	condition_occurrence: Alopecia areata	7.30625e-08	119.506	Case	all
7	from -1 to 1	7678	367169	drug_exposure: Amphotericin B 10 MG Oral Tablet	7.30625e-08	119.506	Case	all
7	from -1 to 1	7678	367169	condition_occurrence: Osteoarthritis of knee	7.62813e-08	4.58553	Case	all
7	from -1 to 1	7678	367169	condition_occurrence: Postmenopausal bleeding	7.67804e-08	14.3673	Case	all
7	from -1 to 1	7678	367169	drug_exposure: calcium carbonate 500 MG / cholecalciferol 0.01 MG Oral Tablet	8.13508e-08	2.98113	Case	all
7	from -1 to 1	7678	367169	condition_occurrence: Peripheral venous insufficiency	9.72579e-08	13.9038	Case	all
8	from 1 to 15	7669	366730	condition_occurrence: Lichen planus	0	Inf	Case	all
8	from 1 to 15	7669	366730	condition_occurrence: Oral lichen planus	8.45159e-226	Inf	Case	all
8	from 1 to 15	7669	366730	drug_exposure: mometasone 0.001 MG/MG Topical Cream	5.88307e-186	45.9078	Case	all
8	from 1 to 15	7669	366730	drug_exposure: 1000 MG Clobetasol 0.0005 MG/MG Topical Cream	2.0023e-150	56.4416	Case	all
8	from 1 to 15	7669	366730	drug_exposure: 1000 MG Betamethasone 0.001 MG/MG Topical Ointment	7.3837e-140	52.4169	Case	all
8	from 1 to 15	7669	366730	condition_occurrence: Hypertrophic lichen planus	9.36294e-121	Inf	Case	all
8	from 1 to 15	7669	366730	observation: Patient given telephone advice during surgery hours	1.27107e-80	18.795	Case	all
8	from 1 to 15	7669	366730	observation: Patient given telephone advice out of hours	1.27107e-80	18.795	Case	all
8	from 1 to 15	7669	366730	drug_exposure: Clobetasol 0.0005 MG/MG Topical Ointment Box of 100	3.2113e-76	75.3429	Case	all
8	from 1 to 15	7669	366730	drug_exposure: nystatin 100000 UNT/ML	1.33477e-56	56.3272	Case	all
8	from 1 to 15	7669	366730	procedure_occurrence: Biopsy of lesion of cheek	5.11055e-50	265.007	Case	all
8	from 1 to 15	7669	366730	drug_exposure: Clobetasol 0.0005 MG/MG Topical Solution	1.12903e-49	56.0882	Case	all
8	from 1 to 15	7669	366730	procedure_occurrence: Narrowband (311 nanometres) ultraviolet B phototherapy	1.8095e-48	69.2992	Case	all
8	from 1 to 15	7669	366730	condition_occurrence: Subacute active lichen planus	2.87324e-41	Inf	Case	all
8	from 1 to 15	7669	366730	drug_exposure: 1000 MG Clobetasol 0.0005 MG/MG Topical Ointment	4.35405e-40	69.7333	Case	all
8	from 1 to 15	7669	366730	condition_occurrence: Lesion of oral mucosa	1.56966e-38	31.4495	Case	all
8	from 1 to 15	7669	366730	drug_exposure: zinc oxide 0.2 MG/MG Topical Ointment	2.49684e-36	124.656	Case	all
8	from 1 to 15	7669	366730	procedure_occurrence: Inspection of mouth	1.96278e-34	2.68915	Case	all
8	from 1 to 15	7669	366730	drug_exposure: 1000 MG Mometasone 0.001 MG/MG Topical Ointment	9.57921e-34	26.6803	Case	all
8	from 1 to 15	7669	366730	drug_exposure: 1000 MG Hydrocortisone 0.001 MG/MG Topical Ointment	1.95514e-32	14.7704	Case	all
8	from 1 to 15	7669	366730	measurement: In vivo test of hypersensitivity	2.14396e-30	27.5538	Case	all
8	from 1 to 15	7669	366730	drug_exposure: Desonide 0.001 MG/MG Topical Cream	3.41045e-29	20.8486	Case	all
8	from 1 to 15	7669	366730	condition_occurrence: Inflammatory dermatosis	2.14182e-28	9.10023	Case	all
8	from 1 to 15	7669	366730	observation: Consultation	8.15158e-28	4.38149	Case	all
8	from 1 to 15	7669	366730	procedure_occurrence: Care planning session	6.1338e-27	6.36161	Case	all
8	from 1 to 15	7669	366730	drug_exposure: Acitretin 25 MG Oral Capsule Box of 30	1.41177e-26	45.9608	Case	all
8	from 1 to 15	7669	366730	condition_occurrence: Bullous lichen planus	4.62629e-26	Inf	Case	all
8	from 1 to 15	7669	366730	procedure_occurrence: Removal of oral suture	1.3954e-24	34.4707	Case	all
8	from 1 to 15	7669	366730	procedure_occurrence: Biopsy of tongue	5.06917e-23	90.6456	Case	all
8	from 1 to 15	7669	366730	procedure_occurrence: Biopsy of floor of mouth	5.06917e-23	90.6456	Case	all
8	from 1 to 15	7669	366730	drug_exposure: hydrocortisone	8.64134e-23	11.9114	Case	all
8	from 1 to 15	7669	366730	procedure_occurrence: Diagnostic imaging of mouth	1.63482e-20	41.0808	Case	all
8	from 1 to 15	7669	366730	condition_occurrence: Candidiasis of mouth	6.37624e-19	59.8861	Case	all
8	from 1 to 15	7669	366730	drug_exposure: triamcinolone 0.001 MG/MG	2.32471e-18	191.339	Case	all
8	from 1 to 15	7669	366730	condition_occurrence: Disorder of oral mucous membrane	2.65533e-18	40.3496	Case	all
8	from 1 to 15	7669	366730	condition_occurrence: Erosion of oral mucosa	2.65533e-18	40.3496	Case	all
8	from 1 to 15	7669	366730	drug_exposure: Clobetasol 0.0005 MG/MG Topical Ointment Box of 30	2.65533e-18	40.3496	Case	all
8	from 1 to 15	7669	366730	drug_exposure: 1000 MG econazole 0.01 MG/MG / triamcinolone 0.001 MG/MG Topical Cream	5.9869e-17	9.66722	Case	all
8	from 1 to 15	7669	366730	procedure_occurrence: Periodontic procedure	7.60499e-17	2.67545	Case	all
8	from 1 to 15	7669	366730	drug_exposure: triamcinolone acetonide 0.055 MG/ACTUAT Metered Dose Nasal Spray	1.03519e-16	11.5068	Case	all
8	from 1 to 15	7669	366730	drug_exposure: Hydrocortisone 0.001 MG/MG Topical Solution	5.04629e-16	14.9861	Case	all
8	from 1 to 15	7669	366730	condition_occurrence: Open wound	1.48191e-15	3.63093	Case	all
8	from 1 to 15	7669	366730	procedure_occurrence: Skin examination procedure AND/OR treatment	3.50355e-15	31.9627	Case	all
8	from 1 to 15	7669	366730	drug_exposure: betamethasone 0.0005 MG/MG Topical Ointment	4.36321e-15	16.2789	Case	all
8	from 1 to 15	7669	366730	procedure_occurrence: Photochemotherapy with psoralens and ultraviolet A	7.37271e-15	75.2139	Case	all
8	from 1 to 15	7669	366730	observation: Leukoplakia	2.19625e-14	44.2075	Case	all
8	from 1 to 15	7669	366730	procedure_occurrence: Collection of sample from mouth	3.74674e-14	58.5275	Case	all
8	from 1 to 15	7669	366730	drug_exposure: prednisolone 20 MG Oral Tablet Box of 30	9.95998e-14	4.23695	Case	all
8	from 1 to 15	7669	366730	drug_exposure: chlorhexidine	1.72514e-13	8.93817	Case	all
8	from 1 to 15	7669	366730	procedure_occurrence: Specialist assessment	5.67332e-13	19.7243	Case	all
8	from 1 to 15	7669	366730	procedure_occurrence: Biopsy of lesion of gingiva	1.33952e-12	191.241	Case	all
8	from 1 to 15	7669	366730	procedure_occurrence: Local anesthesia	3.35944e-12	2.32161	Case	all
8	from 1 to 15	7669	366730	condition_occurrence: Atrophic thrush	1.42039e-11	95.9037	Case	all
8	from 1 to 15	7669	366730	drug_exposure: Mometasone 0.001 MG/MG Topical Solution	2.35457e-11	10.9523	Case	all
8	from 1 to 15	7669	366730	condition_occurrence: Lichenoid drug eruption	7.37211e-11	Inf	Case	all
8	from 1 to 15	7669	366730	drug_exposure: betamethasone 1 MG/ML Topical Solution	1.63972e-10	8.57394	Case	all
8	from 1 to 15	7669	366730	drug_exposure: prednisolone 5 MG Oral Tablet Box of 30	6.18112e-10	5.32561	Case	all
8	from 1 to 15	7669	366730	drug_exposure: Betamethasone 0.001 MG/MG / Clioquinol 0.03 MG/MG Topical Cream	9.99725e-10	11.5273	Case	all
8	from 1 to 15	7669	366730	drug_exposure: 1000 MG methylprednisolone 0.001 MG/MG Topical Ointment	1.99241e-09	142.998	Case	all
8	from 1 to 15	7669	366730	condition_occurrence: Leukoplakia	2.32343e-09	55.8366	Case	all
8	from 1 to 15	7669	366730	drug_exposure: urea 0.05 MG/MG Topical Ointment	2.57586e-09	9.31313	Case	all
8	from 1 to 15	7669	366730	measurement: Patch test	3.06779e-09	22.6727	Case	all
8	from 1 to 15	7669	366730	condition_occurrence: Changes in skin texture	3.9624e-09	6.78714	Case	all
8	from 1 to 15	7669	366730	condition_occurrence: Lichen simplex chronicus	5.87245e-09	95.8788	Case	all
8	from 1 to 15	7669	366730	drug_exposure: Hydrocortisone 0.001 MG/MG Topical Ointment Box of 30	1.04483e-08	14.9678	Case	all
8	from 1 to 15	7669	366730	procedure_occurrence: Biopsy of mouth	1.44239e-08	71.7148	Case	all
8	from 1 to 15	7669	366730	procedure_occurrence: Biopsy of mucous membrane	1.44239e-08	71.7148	Case	all
8	from 1 to 15	7669	366730	condition_occurrence: Skin finding	1.99069e-08	3.78522	Case	all
8	from 1 to 15	7669	366730	drug_exposure: Acitretin 10 MG Oral Capsule Box of 100	3.93752e-08	30.4364	Case	all
8	from 1 to 15	7669	366730	drug_exposure: 1000 MG Betamethasone 0.001 MG/MG Topical Cream	1.2945612266e-314	49.0991	Case	all
9	from 16 to 365	6996	335142	condition_occurrence: Hypertrophic lichen planus	0	Inf	Case	all
9	from 16 to 365	6996	335142	condition_occurrence: Oral lichen planus	0	Inf	Case	all
9	from 16 to 365	6996	335142	condition_occurrence: Lichen planus	0	Inf	Case	all
9	from 16 to 365	6996	335142	drug_exposure: 1000 MG Betamethasone 0.001 MG/MG Topical Cream	3.98016e-282	7.27863	Case	all
9	from 16 to 365	6996	335142	drug_exposure: 1000 MG Clobetasol 0.0005 MG/MG Topical Cream	3.66253e-245	11.3125	Case	all
9	from 16 to 365	6996	335142	procedure_occurrence: Inspection of mouth	5.6855e-237	2.44874	Case	all
9	from 16 to 365	6996	335142	procedure_occurrence: Biopsy of lesion of cheek	1.59722e-210	64.4081	Case	all
9	from 16 to 365	6996	335142	drug_exposure: 1000 MG Betamethasone 0.001 MG/MG Topical Ointment	5.56188e-207	10.0283	Case	all
9	from 16 to 365	6996	335142	procedure_occurrence: Diagnostic imaging of mouth	2.71418e-191	29.2836	Case	all
9	from 16 to 365	6996	335142	observation: Patient given telephone advice during surgery hours	1.5121e-188	5.38504	Case	all
9	from 16 to 365	6996	335142	observation: Patient given telephone advice out of hours	1.5121e-188	5.38504	Case	all
9	from 16 to 365	6996	335142	condition_occurrence: Subacute active lichen planus	2.10852e-156	Inf	Case	all
9	from 16 to 365	6996	335142	procedure_occurrence: Collection of sample from mouth	4.22284e-136	34.3243	Case	all
9	from 16 to 365	6996	335142	drug_exposure: mometasone 0.001 MG/MG Topical Cream	5.96632e-132	5.45016	Case	all
9	from 16 to 365	6996	335142	condition_occurrence: Lesion of oral mucosa	2.10765e-124	10.407	Case	all
9	from 16 to 365	6996	335142	drug_exposure: 1000 MG Clobetasol 0.0005 MG/MG Topical Ointment	5.58528e-124	17.1799	Case	all
9	from 16 to 365	6996	335142	condition_occurrence: Inflammatory dermatosis	2.66915e-120	5.07827	Case	all
9	from 16 to 365	6996	335142	drug_exposure: Clobetasol 0.0005 MG/MG Topical Ointment Box of 100	7.70335e-119	12.4377	Case	all
9	from 16 to 365	6996	335142	condition_occurrence: Bullous lichen planus	9.66316e-116	Inf	Case	all
9	from 16 to 365	6996	335142	observation: Leukoplakia	7.18167e-110	52.9695	Case	all
9	from 16 to 365	6996	335142	procedure_occurrence: Periodontic procedure	6.55775e-103	2.07634	Case	all
9	from 16 to 365	6996	335142	procedure_occurrence: Colposcopy	1.8083e-96	7.78432	Case	all
9	from 16 to 365	6996	335142	condition_occurrence: Erosive lichen planus of vagina	2.0064e-95	Inf	Case	all
9	from 16 to 365	6996	335142	condition_occurrence: Ulcerative inflammation of vulva and vagina	2.0064e-95	Inf	Case	all
9	from 16 to 365	6996	335142	procedure_occurrence: Care planning session	1.0362e-92	3.14634	Case	all
9	from 16 to 365	6996	335142	drug_exposure: nystatin 100000 UNT/ML	8.34617e-91	11.4594	Case	all
9	from 16 to 365	6996	335142	procedure_occurrence: Narrowband (311 nanometres) ultraviolet B phototherapy	1.58687e-87	32.1084	Case	all
9	from 16 to 365	6996	335142	drug_exposure: triamcinolone 0.001 MG/MG	2.99759e-86	104.788	Case	all
9	from 16 to 365	6996	335142	procedure_occurrence: Biopsy of lesion of gingiva	4.54735e-84	50.4492	Case	all
9	from 16 to 365	6996	335142	observation: Consultation	1.16891e-82	2.39646	Case	all
9	from 16 to 365	6996	335142	procedure_occurrence: Specialist assessment	3.23303e-78	8.92184	Case	all
9	from 16 to 365	6996	335142	procedure_occurrence: Biopsy of floor of mouth	1.27696e-74	23.1118	Case	all
9	from 16 to 365	6996	335142	procedure_occurrence: Biopsy of tongue	1.27696e-74	23.1118	Case	all
9	from 16 to 365	6996	335142	condition_occurrence: Erosion of oral mucosa	1.54188e-73	17.4881	Case	all
9	from 16 to 365	6996	335142	condition_occurrence: Disorder of oral mucous membrane	1.54188e-73	17.4881	Case	all
9	from 16 to 365	6996	335142	procedure_occurrence: Biopsy of skin and/or subcutaneous tissue	1.50422e-65	6.06569	Case	all
9	from 16 to 365	6996	335142	condition_occurrence: Lichen sclerosus	9.7844e-63	8.67632	Case	all
9	from 16 to 365	6996	335142	procedure_occurrence: Biopsy of vulva	1.07601e-62	14.5773	Case	all
9	from 16 to 365	6996	335142	procedure_occurrence: Biopsy of perineum	1.07601e-62	14.5773	Case	all
9	from 16 to 365	6996	335142	condition_occurrence: Atrophic thrush	1.43426e-61	105.65	Case	all
9	from 16 to 365	6996	335142	drug_exposure: Acitretin 25 MG Oral Capsule Box of 30	1.48242e-61	18.8067	Case	all
9	from 16 to 365	6996	335142	condition_occurrence: Candidiasis of mouth	2.11424e-60	16.4916	Case	all
9	from 16 to 365	6996	335142	measurement: Patch test	8.7792e-59	13.3798	Case	all
9	from 16 to 365	6996	335142	measurement: In vivo test of hypersensitivity	2.26891e-58	7.43466	Case	all
9	from 16 to 365	6996	335142	condition_occurrence: Leukoplakia	9.35759e-56	34.7501	Case	all
9	from 16 to 365	6996	335142	drug_exposure: Clobetasol 0.0005 MG/MG Topical Solution	1.28665e-50	7.19454	Case	all
9	from 16 to 365	6996	335142	drug_exposure: Clobetasol 0.0005 MG/MG Topical Ointment Box of 30	5.30146e-47	10.3176	Case	all
9	from 16 to 365	6996	335142	drug_exposure: zinc oxide 0.2 MG/MG Topical Ointment	5.28723e-43	16.3871	Case	all
9	from 16 to 365	6996	335142	drug_exposure: triamcinolone acetonide 0.055 MG/ACTUAT Metered Dose Nasal Spray	1.19948e-41	5.0452	Case	all
9	from 16 to 365	6996	335142	drug_exposure: Desonide 0.001 MG/MG Topical Cream	4.94436e-38	4.87282	Case	all
9	from 16 to 365	6996	335142	condition_occurrence: Lichenoid drug eruption	7.88654e-34	505.383	Case	all
9	from 16 to 365	6996	335142	drug_exposure: 1000 MG econazole 0.01 MG/MG / triamcinolone 0.001 MG/MG Topical Cream	1.12384e-32	3.11653	Case	all
9	from 16 to 365	6996	335142	condition_occurrence: Lichen simplex chronicus	3.60565e-32	20.2429	Case	all
9	from 16 to 365	6996	335142	drug_exposure: Acitretin 10 MG Oral Capsule Box of 100	4.4381e-32	18.8638	Case	all
9	from 16 to 365	6996	335142	procedure_occurrence: Skin examination procedure AND/OR treatment	5.50512e-32	8.53335	Case	all
9	from 16 to 365	6996	335142	drug_exposure: urea 0.05 MG/MG Topical Ointment	1.12949e-31	4.7997	Case	all
9	from 16 to 365	6996	335142	drug_exposure: hydrocortisone	1.58515e-31	3.27789	Case	all
9	from 16 to 365	6996	335142	procedure_occurrence: Biopsy of mouth	1.50294e-30	20.2967	Case	all
9	from 16 to 365	6996	335142	procedure_occurrence: Biopsy of mucous membrane	1.50294e-30	20.2967	Case	all
9	from 16 to 365	6996	335142	drug_exposure: 1000 MG Mometasone 0.001 MG/MG Topical Ointment	9.55641e-30	4.05983	Case	all
9	from 16 to 365	6996	335142	drug_exposure: 1000 MG Hydrocortisone 0.001 MG/MG Topical Ointment	1.39441e-29	3.04279	Case	all
9	from 16 to 365	6996	335142	condition_occurrence: Disorder of palate	9.30642e-29	31.2848	Case	all
9	from 16 to 365	6996	335142	drug_exposure: Mometasone 0.001 MG/MG Topical Solution	1.16166e-26	4.65093	Case	all
9	from 16 to 365	6996	335142	drug_exposure: betamethasone 0.0005 MG/MG Topical Ointment	3.61221e-26	4.80004	Case	all
9	from 16 to 365	6996	335142	condition_occurrence: Chronic gingivitis	1.41131e-25	2.46903	Case	all
9	from 16 to 365	6996	335142	condition_occurrence: Stomatitis	2.57868e-23	14.073	Case	all
9	from 16 to 365	6996	335142	condition_occurrence: Pruritic rash	2.64479e-23	4.9653	Case	all
9	from 16 to 365	6996	335142	condition_occurrence: Psoriasis vulgaris	3.80375e-23	3.56785	Case	all
9	from 16 to 365	6996	335142	procedure_occurrence: Photochemotherapy with psoralens and ultraviolet A	4.49145e-23	32.0586	Case	all
9	from 16 to 365	6996	335142	procedure_occurrence: Dermoscopic photography	8.6218e-23	6.90385	Case	all
9	from 16 to 365	6996	335142	condition_occurrence: Vulvitis	3.2902e-22	16.8606	Case	all
9	from 16 to 365	6996	335142	drug_exposure: chlorhexidine	8.34359e-21	2.84063	Case	all
9	from 16 to 365	6996	335142	condition_occurrence: Disturbance of oral epithelium	1.20354e-20	25.8673	Case	all
9	from 16 to 365	6996	335142	condition_occurrence: Actinic keratosis	2.2844e-20	2.55606	Case	all
9	from 16 to 365	6996	335142	condition_occurrence: Ulcerative stomatitis	2.82212e-20	39.2914	Case	all
9	from 16 to 365	6996	335142	condition_occurrence: Besnier's prurigo	3.81184e-20	3.93773	Case	all
9	from 16 to 365	6996	335142	procedure_occurrence: Procedure on oral cavity	9.73619e-20	4.2964	Case	all
9	from 16 to 365	6996	335142	procedure_occurrence: Vaginal smear biopsy	1.91686e-19	3.00066	Case	all
9	from 16 to 365	6996	335142	condition_occurrence: Allergic contact dermatitis due to metal and metal compound	4.77495e-19	20.5887	Case	all
9	from 16 to 365	6996	335142	procedure_occurrence: Fit bite raising appliance	1.6434e-18	3.35951	Case	all
9	from 16 to 365	6996	335142	drug_exposure: glycerin Topical Cream	1.94124e-17	4.72099	Case	all
9	from 16 to 365	6996	335142	condition_occurrence: Lichen planopilaris	3.44601e-17	51.6883	Case	all
9	from 16 to 365	6996	335142	procedure_occurrence: Transvaginal ultrasound examination of female genital tract	4.68331e-17	2.0187	Case	all
9	from 16 to 365	6996	335142	procedure_occurrence: Removal of oral suture	1.09771e-16	4.11716	Case	all
9	from 16 to 365	6996	335142	procedure_occurrence: Take oral or dental impression	3.27791e-16	4.00295	Case	all
9	from 16 to 365	6996	335142	procedure_occurrence: Vaginal biopsy	1.12849e-15	7.61988	Case	all
9	from 16 to 365	6996	335142	observation: Telemedicine consultation with patient	1.67243e-15	3.1525	Case	all
9	from 16 to 365	6996	335142	observation: Telephone consultation	1.67243e-15	3.1525	Case	all
9	from 16 to 365	6996	335142	measurement: Prick test	2.34537e-15	3.86284	Case	all
9	from 16 to 365	6996	335142	condition_occurrence: Glossopyrosis	2.43835e-15	16.9502	Case	all
9	from 16 to 365	6996	335142	drug_exposure: Hydrocortisone 0.001 MG/MG Topical Solution	4.01076e-15	3.22101	Case	all
9	from 16 to 365	6996	335142	condition_occurrence: Erythroplakia of mouth	7.22988e-15	75.3567	Case	all
9	from 16 to 365	6996	335142	drug_exposure: Acitretin 10 MG Oral Capsule Box of 30	8.65891e-15	29.2027	Case	all
9	from 16 to 365	6996	335142	drug_exposure: Amphotericin B 10 MG Oral Tablet	1.14607e-14	8.01053	Case	all
9	from 16 to 365	6996	335142	drug_exposure: betamethasone 1 MG/ML Topical Solution	2.89503e-14	2.57921	Case	all
9	from 16 to 365	6996	335142	condition_occurrence: Pustular psoriasis of palms and soles	9.36895e-14	6.03462	Case	all
9	from 16 to 365	6996	335142	drug_exposure: miconazole	1.48311e-13	3.79666	Case	all
9	from 16 to 365	6996	335142	condition_occurrence: Prurigo nodularis	1.77573e-13	9.6039	Case	all
9	from 16 to 365	6996	335142	condition_occurrence: Vulval and/or perineal noninflammatory disorders	2.00025e-13	6.34831	Case	all
9	from 16 to 365	6996	335142	condition_occurrence: Atopic dermatitis	2.9765e-13	3.25402	Case	all
9	from 16 to 365	6996	335142	drug_exposure: Hydrocortisone 0.001 MG/MG Topical Ointment Box of 30	5.30362e-13	3.28797	Case	all
9	from 16 to 365	6996	335142	condition_occurrence: Geographic tongue	7.68745e-13	16.3664	Case	all
9	from 16 to 365	6996	335142	condition_occurrence: Dermatographic urticaria	9.64403e-13	8.69539	Case	all
9	from 16 to 365	6996	335142	condition_occurrence: Temporomandibular joint disorder	2.23011e-12	3.01066	Case	all
9	from 16 to 365	6996	335142	condition_occurrence: Discoid lupus erythematosus	2.60135e-12	8.20062	Case	all
9	from 16 to 365	6996	335142	condition_occurrence: Sj√∂gren's syndrome	3.61627e-12	3.44335	Case	all
9	from 16 to 365	6996	335142	condition_occurrence: Hair follicle disorder	6.33714e-12	9.03343	Case	all
9	from 16 to 365	6996	335142	procedure_occurrence: Procedure on mouth	1.09233e-11	2.63439	Case	all
9	from 16 to 365	6996	335142	drug_exposure: hydrocortisone Topical Cream	1.25444e-11	2.81424	Case	all
9	from 16 to 365	6996	335142	condition_occurrence: Hyposecretion of salivary gland	1.39921e-11	12.8543	Case	all
9	from 16 to 365	6996	335142	condition_occurrence: Malignant neoplasm of border of tongue	1.4892e-11	9.29278	Case	all
9	from 16 to 365	6996	335142	drug_exposure: Fluconazole 50 MG Oral Capsule Box of 7	1.53653e-11	4.53816	Case	all
9	from 16 to 365	6996	335142	condition_occurrence: Megaloblastic anemia due to vitamin B-12 deficiency	3.20367e-11	2.25034	Case	all
9	from 16 to 365	6996	335142	condition_occurrence: Tinea pedis	3.94325e-11	3.92568	Case	all
9	from 16 to 365	6996	335142	drug_exposure: Betamethasone 0.001 MG/MG / Fusidate 0.02 MG/MG Topical Cream	4.1079e-11	3.14311	Case	all
9	from 16 to 365	6996	335142	procedure_occurrence: Procedure on skin	4.27973e-11	3.33929	Case	all
9	from 16 to 365	6996	335142	drug_exposure: Fluconazole 150 MG Oral Capsule Box of 4	4.34648e-11	2.12739	Case	all
9	from 16 to 365	6996	335142	drug_exposure: fluconazole 150 MG Oral Capsule	5.27285e-11	3.88164	Case	all
9	from 16 to 365	6996	335142	drug_exposure: tretinoin 0.5 MG/ML Topical Solution	7.29422e-11	Inf	Case	all
9	from 16 to 365	6996	335142	condition_occurrence: Vulvovaginal disease	9.64544e-11	12.4412	Case	all
9	from 16 to 365	6996	335142	condition_occurrence: Balanoposthitis	1.68788e-10	6.03804	Case	all
9	from 16 to 365	6996	335142	condition_occurrence: Pemphigoid	2.41967e-10	15.5649	Case	all
9	from 16 to 365	6996	335142	condition_occurrence: Xerostomia	2.61762e-10	6.22543	Case	all
9	from 16 to 365	6996	335142	procedure_occurrence: Preventive dental service	3.88965e-10	2.22554	Case	all
9	from 16 to 365	6996	335142	condition_occurrence: Acquired absence of all teeth	4.41304e-10	2.08952	Case	all
9	from 16 to 365	6996	335142	condition_occurrence: Eruption	1.26748e-09	2.61614	Case	all
9	from 16 to 365	6996	335142	condition_occurrence: Bullous pemphigoid	1.78297e-09	7.83742	Case	all
9	from 16 to 365	6996	335142	condition_occurrence: Infective dermatitis	1.93591e-09	3.88613	Case	all
9	from 16 to 365	6996	335142	condition_occurrence: Changes in skin texture	2.22048e-09	2.00333	Case	all
9	from 16 to 365	6996	335142	drug_exposure: Betamethasone 0.001 MG/MG / Clioquinol 0.03 MG/MG Topical Cream	2.9345e-09	2.60011	Case	all
9	from 16 to 365	6996	335142	condition_occurrence: Nummular eczema	3.61812e-09	3.77423	Case	all
9	from 16 to 365	6996	335142	procedure_occurrence: Laser procedure	3.8105e-09	5.92359	Case	all
9	from 16 to 365	6996	335142	drug_exposure: desonide Topical Ointment	4.24165e-09	4.57464	Case	all
9	from 16 to 365	6996	335142	condition_occurrence: Chronic hyperplastic candidiasis	4.50844e-09	47.9497	Case	all
9	from 16 to 365	6996	335142	condition_occurrence: Acquired atresia of vagina	4.88346e-09	29.4976	Case	all
9	from 16 to 365	6996	335142	condition_occurrence: Seborrheic dermatitis	7.00842e-09	3.56396	Case	all
9	from 16 to 365	6996	335142	condition_occurrence: Allergic contact dermatitis due to drug in contact with skin	7.80382e-09	10.8642	Case	all
9	from 16 to 365	6996	335142	drug_exposure: Cetirizine 10 MG Oral Tablet Box of 30	1.24001e-08	2.05702	Case	all
9	from 16 to 365	6996	335142	procedure_occurrence: Biopsy of lip	1.33311e-08	10.2788	Case	all
9	from 16 to 365	6996	335142	drug_exposure: Acitretin 25 MG Oral Capsule Box of 100	1.7753e-08	7.12676	Case	all
9	from 16 to 365	6996	335142	condition_occurrence: Glossodynia	2.07332e-08	6.00013	Case	all
9	from 16 to 365	6996	335142	condition_occurrence: Chronic pseudomembranous oral candidiasis	2.41279e-08	22.5628	Case	all
9	from 16 to 365	6996	335142	condition_occurrence: Granuloma annulare	2.64176e-08	13.3188	Case	all
9	from 16 to 365	6996	335142	drug_exposure: terbinafine 250 MG Oral Tablet Box of 28	3.38681e-08	2.00126	Case	all
9	from 16 to 365	6996	335142	drug_exposure: Fluconazole 100 MG Oral Capsule Box of 28	6.89712e-08	4.61662	Case	all
9	from 16 to 365	6996	335142	procedure_occurrence: Cryotherapy	9.91149e-08	3.21736	Case	all
10	from 366 to 730	6259	300697	condition_occurrence: Lichen planus	0	Inf	Case	all
10	from 366 to 730	6259	300697	condition_occurrence: Oral lichen planus	0	Inf	Case	all
10	from 366 to 730	6259	300697	condition_occurrence: Hypertrophic lichen planus	2.0042e-168	Inf	Case	all
10	from 366 to 730	6259	300697	procedure_occurrence: Inspection of mouth	5.31933e-156	2.16147	Case	all
10	from 366 to 730	6259	300697	procedure_occurrence: Diagnostic imaging of mouth	2.02113e-117	21.6966	Case	all
10	from 366 to 730	6259	300697	drug_exposure: 1000 MG Clobetasol 0.0005 MG/MG Topical Cream	1.46342e-89	6.40905	Case	all
10	from 366 to 730	6259	300697	drug_exposure: 1000 MG Betamethasone 0.001 MG/MG Topical Cream	6.08749e-82	3.86114	Case	all
10	from 366 to 730	6259	300697	drug_exposure: 1000 MG Betamethasone 0.001 MG/MG Topical Ointment	3.09342e-80	5.80193	Case	all
10	from 366 to 730	6259	300697	drug_exposure: 1000 MG Clobetasol 0.0005 MG/MG Topical Ointment	4.79431e-68	11.5176	Case	all
10	from 366 to 730	6259	300697	procedure_occurrence: Collection of sample from mouth	5.8694e-64	19.393	Case	all
10	from 366 to 730	6259	300697	procedure_occurrence: Biopsy of lesion of cheek	1.17553e-55	24.2391	Case	all
10	from 366 to 730	6259	300697	procedure_occurrence: Colposcopy	2.05972e-55	5.8418	Case	all
10	from 366 to 730	6259	300697	drug_exposure: Clobetasol 0.0005 MG/MG Topical Ointment Box of 100	1.74351e-53	7.99733	Case	all
10	from 366 to 730	6259	300697	condition_occurrence: Ulcerative inflammation of vulva and vagina	1.79163e-51	Inf	Case	all
10	from 366 to 730	6259	300697	condition_occurrence: Erosive lichen planus of vagina	1.79163e-51	Inf	Case	all
10	from 366 to 730	6259	300697	condition_occurrence: Lesion of oral mucosa	1.25526e-50	6.16094	Case	all
10	from 366 to 730	6259	300697	condition_occurrence: Bullous lichen planus	8.82666e-50	Inf	Case	all
10	from 366 to 730	6259	300697	observation: Patient given telephone advice during surgery hours	1.14751e-46	2.82992	Case	all
10	from 366 to 730	6259	300697	observation: Patient given telephone advice out of hours	1.14751e-46	2.82992	Case	all
10	from 366 to 730	6259	300697	condition_occurrence: Subacute active lichen planus	2.14134e-46	Inf	Case	all
10	from 366 to 730	6259	300697	condition_occurrence: Leukoplakia	2.98414e-46	31.3764	Case	all
10	from 366 to 730	6259	300697	observation: Leukoplakia	1.22561e-44	24.9962	Case	all
10	from 366 to 730	6259	300697	procedure_occurrence: Care planning session	2.40367e-42	2.36895	Case	all
10	from 366 to 730	6259	300697	drug_exposure: nystatin 100000 UNT/ML	6.26291e-38	7.24135	Case	all
10	from 366 to 730	6259	300697	condition_occurrence: Inflammatory dermatosis	1.04162e-36	2.97619	Case	all
10	from 366 to 730	6259	300697	drug_exposure: mometasone 0.001 MG/MG Topical Cream	1.6245e-33	2.89299	Case	all
10	from 366 to 730	6259	300697	procedure_occurrence: Biopsy of floor of mouth	3.94548e-32	13.8216	Case	all
10	from 366 to 730	6259	300697	procedure_occurrence: Biopsy of tongue	3.94548e-32	13.8216	Case	all
10	from 366 to 730	6259	300697	condition_occurrence: Lichen sclerosus	1.31911e-31	5.79416	Case	all
10	from 366 to 730	6259	300697	condition_occurrence: Erosion of oral mucosa	2.07086e-31	10.4765	Case	all
10	from 366 to 730	6259	300697	condition_occurrence: Disorder of oral mucous membrane	2.07086e-31	10.4765	Case	all
10	from 366 to 730	6259	300697	procedure_occurrence: Biopsy of lesion of gingiva	7.96056e-31	24.1365	Case	all
10	from 366 to 730	6259	300697	procedure_occurrence: Specialist assessment	1.23041e-28	5.1604	Case	all
10	from 366 to 730	6259	300697	drug_exposure: triamcinolone 0.001 MG/MG	1.2418e-28	39.1908	Case	all
10	from 366 to 730	6259	300697	drug_exposure: Clobetasol 0.0005 MG/MG Topical Solution	2.25555e-25	5.21141	Case	all
10	from 366 to 730	6259	300697	procedure_occurrence: Biopsy of vulva	3.89538e-25	8.78956	Case	all
10	from 366 to 730	6259	300697	procedure_occurrence: Biopsy of perineum	3.89538e-25	8.78956	Case	all
10	from 366 to 730	6259	300697	condition_occurrence: Atrophic thrush	2.8086e-22	57.8384	Case	all
10	from 366 to 730	6259	300697	drug_exposure: triamcinolone acetonide 0.055 MG/ACTUAT Metered Dose Nasal Spray	3.56459e-21	3.69158	Case	all
10	from 366 to 730	6259	300697	condition_occurrence: Disorder of palate	1.01043e-20	30.0993	Case	all
10	from 366 to 730	6259	300697	procedure_occurrence: Vaginal biopsy	3.27666e-19	9.65275	Case	all
10	from 366 to 730	6259	300697	procedure_occurrence: Biopsy of skin and/or subcutaneous tissue	3.27944e-19	3.30978	Case	all
10	from 366 to 730	6259	300697	condition_occurrence: Vulvitis	3.97592e-19	18.6045	Case	all
10	from 366 to 730	6259	300697	drug_exposure: Clobetasol 0.0005 MG/MG Topical Ointment Box of 30	5.76781e-19	6.18642	Case	all
10	from 366 to 730	6259	300697	condition_occurrence: Acquired absence of all teeth	2.05854e-17	2.62747	Case	all
10	from 366 to 730	6259	300697	procedure_occurrence: Narrowband (311 nanometres) ultraviolet B phototherapy	7.25237e-17	10.1915	Case	all
10	from 366 to 730	6259	300697	drug_exposure: urea 0.05 MG/MG Topical Ointment	8.85754e-17	3.55091	Case	all
10	from 366 to 730	6259	300697	drug_exposure: 1000 MG econazole 0.01 MG/MG / triamcinolone 0.001 MG/MG Topical Cream	2.46212e-16	2.42953	Case	all
10	from 366 to 730	6259	300697	condition_occurrence: Chronic gingivitis	2.20963e-15	2.10827	Case	all
10	from 366 to 730	6259	300697	condition_occurrence: Lichen planopilaris	2.73527e-15	57.7821	Case	all
10	from 366 to 730	6259	300697	condition_occurrence: Ulcerative stomatitis	1.21449e-14	23.3172	Case	all
10	from 366 to 730	6259	300697	drug_exposure: 1000 MG Hydrocortisone 0.001 MG/MG Topical Ointment	1.76461e-14	2.37175	Case	all
10	from 366 to 730	6259	300697	procedure_occurrence: Vaginal smear biopsy	2.53348e-14	2.69677	Case	all
10	from 366 to 730	6259	300697	drug_exposure: Desonide 0.001 MG/MG Topical Cream	9.07294e-14	3.05924	Case	all
10	from 366 to 730	6259	300697	drug_exposure: zinc oxide 0.2 MG/MG Topical Ointment	2.06662e-13	8.27286	Case	all
10	from 366 to 730	6259	300697	drug_exposure: Mometasone 0.001 MG/MG Topical Solution	2.43938e-13	3.31496	Case	all
10	from 366 to 730	6259	300697	condition_occurrence: Prurigo nodularis	2.71119e-13	9.36942	Case	all
10	from 366 to 730	6259	300697	condition_occurrence: Malignant neoplasm of border of tongue	3.53011e-13	10.8978	Case	all
10	from 366 to 730	6259	300697	drug_exposure: Acitretin 25 MG Oral Capsule Box of 30	5.84326e-13	7.36998	Case	all
10	from 366 to 730	6259	300697	condition_occurrence: Lichen simplex chronicus	7.4684e-13	11.4047	Case	all
10	from 366 to 730	6259	300697	condition_occurrence: Candidiasis of mouth	1.21426e-12	6.39522	Case	all
10	from 366 to 730	6259	300697	procedure_occurrence: Occlusal rehabilitation	3.79572e-11	2.32654	Case	all
10	from 366 to 730	6259	300697	condition_occurrence: Periodontitis	7.16604e-11	2.103	Case	all
10	from 366 to 730	6259	300697	drug_exposure: 1000 MG Mometasone 0.001 MG/MG Topical Ointment	9.34897e-11	2.60066	Case	all
10	from 366 to 730	6259	300697	drug_exposure: betamethasone 0.0005 MG/MG Topical Ointment	9.55386e-11	3.10463	Case	all
10	from 366 to 730	6259	300697	measurement: In vivo test of hypersensitivity	1.09131e-10	3.13703	Case	all
10	from 366 to 730	6259	300697	procedure_occurrence: Procedure on oral cavity	1.17294e-10	3.22816	Case	all
10	from 366 to 730	6259	300697	condition_occurrence: Discoid lupus erythematosus	1.42691e-10	7.954	Case	all
10	from 366 to 730	6259	300697	procedure_occurrence: Fit bite raising appliance	1.78704e-10	2.69743	Case	all
10	from 366 to 730	6259	300697	procedure_occurrence: Biopsy of lip	2.19791e-10	13.3082	Case	all
10	from 366 to 730	6259	300697	procedure_occurrence: Topical application of oral medication	2.55746e-10	3.64828	Case	all
10	from 366 to 730	6259	300697	condition_occurrence: Stomatitis	3.97079e-10	7.41098	Case	all
10	from 366 to 730	6259	300697	condition_occurrence: Disturbance of oral epithelium	4.51506e-10	17.6456	Case	all
10	from 366 to 730	6259	300697	measurement: Patch test	5.2708e-10	4.3968	Case	all
10	from 366 to 730	6259	300697	procedure_occurrence: Orthodontic procedure	6.98464e-10	2.83356	Case	all
10	from 366 to 730	6259	300697	condition_occurrence: Anal fissure	7.06272e-10	6.21553	Case	all
10	from 366 to 730	6259	300697	condition_occurrence: Primary malignant neoplasm of lower gum	7.76187e-09	15.5239	Case	all
10	from 366 to 730	6259	300697	procedure_occurrence: Removal of oral suture	9.72005e-09	2.98162	Case	all
10	from 366 to 730	6259	300697	procedure_occurrence: Skin examination procedure AND/OR treatment	1.05714e-08	4.04197	Case	all
10	from 366 to 730	6259	300697	condition_occurrence: Pemphigoid	1.07214e-08	12.3086	Case	all
10	from 366 to 730	6259	300697	condition_occurrence: Erythroplakia of mouth	3.34781e-08	21.3772	Case	all
10	from 366 to 730	6259	300697	condition_occurrence: Acquired atresia of vagina	3.34781e-08	21.3772	Case	all
10	from 366 to 730	6259	300697	drug_exposure: glycerin Topical Cream	3.73793e-08	3.2208	Case	all
10	from 366 to 730	6259	300697	condition_occurrence: Balanoposthitis	4.37673e-08	5.31704	Case	all
10	from 366 to 730	6259	300697	drug_exposure: betamethasone 1 MG/ML Topical Solution	8.58445e-08	2.09805	Case	all
11	from 731 to 1095	5705	274414	condition_occurrence: Lichen planus	0	Inf	Case	all
11	from 731 to 1095	5705	274414	condition_occurrence: Oral lichen planus	0	Inf	Case	all
11	from 731 to 1095	5705	274414	procedure_occurrence: Inspection of mouth	2.45478e-114	2.01344	Case	all
11	from 731 to 1095	5705	274414	condition_occurrence: Hypertrophic lichen planus	2.52532e-102	Inf	Case	all
11	from 731 to 1095	5705	274414	drug_exposure: 1000 MG Clobetasol 0.0005 MG/MG Topical Cream	1.60271e-74	6.06455	Case	all
11	from 731 to 1095	5705	274414	procedure_occurrence: Diagnostic imaging of mouth	1.78873e-62	15.5701	Case	all
11	from 731 to 1095	5705	274414	drug_exposure: 1000 MG Betamethasone 0.001 MG/MG Topical Ointment	3.92453e-52	4.88902	Case	all
11	from 731 to 1095	5705	274414	drug_exposure: 1000 MG Clobetasol 0.0005 MG/MG Topical Ointment	9.34131e-50	10.0617	Case	all
11	from 731 to 1095	5705	274414	drug_exposure: Clobetasol 0.0005 MG/MG Topical Ointment Box of 100	2.72397e-49	7.7191	Case	all
11	from 731 to 1095	5705	274414	drug_exposure: 1000 MG Betamethasone 0.001 MG/MG Topical Cream	2.06488e-46	3.06489	Case	all
11	from 731 to 1095	5705	274414	procedure_occurrence: Collection of sample from mouth	8.97368e-41	14.5929	Case	all
11	from 731 to 1095	5705	274414	condition_occurrence: Lesion of oral mucosa	4.18812e-40	5.73513	Case	all
11	from 731 to 1095	5705	274414	procedure_occurrence: Colposcopy	1.70159e-38	5.1348	Case	all
11	from 731 to 1095	5705	274414	procedure_occurrence: Biopsy of lesion of cheek	2.7078e-37	19.3815	Case	all
11	from 731 to 1095	5705	274414	condition_occurrence: Leukoplakia	1.04749e-34	31.6579	Case	all
11	from 731 to 1095	5705	274414	condition_occurrence: Erosive lichen planus of vagina	1.45907e-34	Inf	Case	all
11	from 731 to 1095	5705	274414	condition_occurrence: Ulcerative inflammation of vulva and vagina	1.45907e-34	Inf	Case	all
11	from 731 to 1095	5705	274414	observation: Patient given telephone advice out of hours	9.73373e-34	2.60795	Case	all
11	from 731 to 1095	5705	274414	observation: Patient given telephone advice during surgery hours	9.73373e-34	2.60795	Case	all
11	from 731 to 1095	5705	274414	observation: Leukoplakia	8.64465e-32	20.988	Case	all
11	from 731 to 1095	5705	274414	condition_occurrence: Subacute active lichen planus	3.54008e-31	Inf	Case	all
11	from 731 to 1095	5705	274414	condition_occurrence: Disorder of oral mucous membrane	1.48692e-28	9.81663	Case	all
11	from 731 to 1095	5705	274414	condition_occurrence: Erosion of oral mucosa	1.48692e-28	9.81663	Case	all
11	from 731 to 1095	5705	274414	condition_occurrence: Lichen sclerosus	6.66075e-25	5.18507	Case	all
11	from 731 to 1095	5705	274414	procedure_occurrence: Care planning session	1.50935e-24	2.02993	Case	all
11	from 731 to 1095	5705	274414	drug_exposure: Clobetasol 0.0005 MG/MG Topical Ointment Box of 30	6.27689e-24	7.63186	Case	all
11	from 731 to 1095	5705	274414	drug_exposure: Clobetasol 0.0005 MG/MG Topical Solution	3.04523e-23	4.95405	Case	all
11	from 731 to 1095	5705	274414	drug_exposure: nystatin 100000 UNT/ML	1.24331e-21	5.35348	Case	all
11	from 731 to 1095	5705	274414	procedure_occurrence: Specialist assessment	6.83766e-21	4.55719	Case	all
11	from 731 to 1095	5705	274414	procedure_occurrence: Biopsy of lesion of gingiva	4.04386e-20	21.2413	Case	all
11	from 731 to 1095	5705	274414	condition_occurrence: Inflammatory dermatosis	4.07283e-20	2.45157	Case	all
11	from 731 to 1095	5705	274414	drug_exposure: triamcinolone acetonide 0.055 MG/ACTUAT Metered Dose Nasal Spray	4.73198e-20	3.74745	Case	all
11	from 731 to 1095	5705	274414	condition_occurrence: Bullous lichen planus	2.47708e-19	Inf	Case	all
11	from 731 to 1095	5705	274414	drug_exposure: triamcinolone 0.001 MG/MG	3.34171e-19	39.0495	Case	all
11	from 731 to 1095	5705	274414	drug_exposure: mometasone 0.001 MG/MG Topical Cream	1.37598e-18	2.36265	Case	all
11	from 731 to 1095	5705	274414	procedure_occurrence: Biopsy of tongue	6.80218e-16	9.16377	Case	all
11	from 731 to 1095	5705	274414	procedure_occurrence: Biopsy of floor of mouth	6.80218e-16	9.16377	Case	all
11	from 731 to 1095	5705	274414	condition_occurrence: Atrophic thrush	6.94799e-16	37.4987	Case	all
11	from 731 to 1095	5705	274414	condition_occurrence: Prurigo nodularis	8.18215e-16	12.067	Case	all
11	from 731 to 1095	5705	274414	condition_occurrence: Malignant neoplasm of border of tongue	2.99158e-15	12.2102	Case	all
11	from 731 to 1095	5705	274414	condition_occurrence: Disorder of palate	1.19215e-14	23.3319	Case	all
11	from 731 to 1095	5705	274414	condition_occurrence: Lichen simplex chronicus	1.20123e-12	13.7839	Case	all
11	from 731 to 1095	5705	274414	condition_occurrence: Discoid lupus erythematosus	1.40166e-12	9.9628	Case	all
11	from 731 to 1095	5705	274414	condition_occurrence: Candidiasis of mouth	1.45132e-12	6.34042	Case	all
11	from 731 to 1095	5705	274414	condition_occurrence: Acquired atresia of vagina	1.86813e-12	48.1804	Case	all
11	from 731 to 1095	5705	274414	procedure_occurrence: Biopsy of vulva	6.60488e-12	5.40957	Case	all
11	from 731 to 1095	5705	274414	procedure_occurrence: Biopsy of perineum	6.60488e-12	5.40957	Case	all
11	from 731 to 1095	5705	274414	condition_occurrence: Acquired absence of all teeth	3.89969e-11	2.23638	Case	all
11	from 731 to 1095	5705	274414	condition_occurrence: Neck pain	6.37824e-11	2.02695	Case	all
11	from 731 to 1095	5705	274414	drug_exposure: Mometasone 0.001 MG/MG Topical Solution	1.29498e-10	3.16772	Case	all
11	from 731 to 1095	5705	274414	procedure_occurrence: Procedure on oral cavity	2.47753e-10	3.3089	Case	all
11	from 731 to 1095	5705	274414	drug_exposure: Acitretin 10 MG Oral Capsule Box of 100	6.3257e-10	9.39202	Case	all
11	from 731 to 1095	5705	274414	procedure_occurrence: Vaginal smear biopsy	9.13599e-10	2.37013	Case	all
11	from 731 to 1095	5705	274414	drug_exposure: Desonide 0.001 MG/MG Topical Cream	1.53708e-09	2.66752	Case	all
11	from 731 to 1095	5705	274414	procedure_occurrence: Biopsy of mucous membrane	1.97602e-09	10.8042	Case	all
11	from 731 to 1095	5705	274414	procedure_occurrence: Biopsy of mouth	1.97602e-09	10.8042	Case	all
11	from 731 to 1095	5705	274414	drug_exposure: clindamycin Vaginal Cream	2.35352e-09	2.72379	Case	all
11	from 731 to 1095	5705	274414	drug_exposure: urea 0.05 MG/MG Topical Ointment	2.94252e-09	2.77154	Case	all
11	from 731 to 1095	5705	274414	condition_occurrence: Periodontitis	3.26441e-09	2.05237	Case	all
11	from 731 to 1095	5705	274414	drug_exposure: Acitretin 25 MG Oral Capsule Box of 30	4.74445e-09	5.83708	Case	all
11	from 731 to 1095	5705	274414	drug_exposure: betamethasone 0.0005 MG/MG Topical Ointment	1.09746e-08	2.91978	Case	all
11	from 731 to 1095	5705	274414	procedure_occurrence: Biopsy of skin and/or subcutaneous tissue	1.83794e-08	2.36907	Case	all
11	from 731 to 1095	5705	274414	condition_occurrence: Megaloblastic anemia due to vitamin B-12 deficiency	2.12486e-08	2.09484	Case	all
11	from 731 to 1095	5705	274414	condition_occurrence: Lichen planopilaris	3.01181e-08	57.8027	Case	all
11	from 731 to 1095	5705	274414	drug_exposure: Fluconazole 50 MG Oral Capsule Box of 7	3.07351e-08	4.25179	Case	all
11	from 731 to 1095	5705	274414	condition_occurrence: Vulvitis	4.83993e-08	10.3957	Case	all
11	from 731 to 1095	5705	274414	drug_exposure: zinc oxide 0.2 MG/MG Topical Ointment	5.04779e-08	6.02653	Case	all
11	from 731 to 1095	5705	274414	condition_occurrence: Primary malignant neoplasm of buccal mucosa	6.36205e-08	19.2654	Case	all
12	from 1096 to 1460	5134	247623	condition_occurrence: Lichen planus	0	Inf	Case	all
12	from 1096 to 1460	5134	247623	condition_occurrence: Hypertrophic lichen planus	1.93099e-85	Inf	Case	all
12	from 1096 to 1460	5134	247623	drug_exposure: 1000 MG Clobetasol 0.0005 MG/MG Topical Cream	1.73702e-70	6.27824	Case	all
12	from 1096 to 1460	5134	247623	drug_exposure: Clobetasol 0.0005 MG/MG Topical Ointment Box of 100	7.17715e-49	8.21282	Case	all
12	from 1096 to 1460	5134	247623	drug_exposure: 1000 MG Betamethasone 0.001 MG/MG Topical Cream	1.96035e-45	3.17371	Case	all
12	from 1096 to 1460	5134	247623	drug_exposure: 1000 MG Betamethasone 0.001 MG/MG Topical Ointment	2.12811e-43	4.64734	Case	all
12	from 1096 to 1460	5134	247623	procedure_occurrence: Diagnostic imaging of mouth	3.58398e-34	9.77731	Case	all
12	from 1096 to 1460	5134	247623	condition_occurrence: Subacute active lichen planus	3.36398e-31	Inf	Case	all
12	from 1096 to 1460	5134	247623	drug_exposure: 1000 MG Clobetasol 0.0005 MG/MG Topical Ointment	1.22667e-29	7.42834	Case	all
12	from 1096 to 1460	5134	247623	procedure_occurrence: Biopsy of lesion of cheek	1.99881e-29	18.4681	Case	all
12	from 1096 to 1460	5134	247623	procedure_occurrence: Collection of sample from mouth	5.212e-28	10.5885	Case	all
12	from 1096 to 1460	5134	247623	observation: Patient given telephone advice during surgery hours	7.16541e-28	2.5023	Case	all
12	from 1096 to 1460	5134	247623	observation: Patient given telephone advice out of hours	7.16541e-28	2.5023	Case	all
12	from 1096 to 1460	5134	247623	condition_occurrence: Lesion of oral mucosa	1.50257e-27	4.70405	Case	all
12	from 1096 to 1460	5134	247623	observation: Leukoplakia	3.1109e-26	19.9311	Case	all
12	from 1096 to 1460	5134	247623	condition_occurrence: Leukoplakia	4.44012e-26	28.6291	Case	all
12	from 1096 to 1460	5134	247623	procedure_occurrence: Colposcopy	5.99168e-25	4.3521	Case	all
12	from 1096 to 1460	5134	247623	condition_occurrence: Ulcerative inflammation of vulva and vagina	9.86996e-23	Inf	Case	all
12	from 1096 to 1460	5134	247623	condition_occurrence: Erosive lichen planus of vagina	9.86996e-23	Inf	Case	all
12	from 1096 to 1460	5134	247623	procedure_occurrence: Care planning session	1.88638e-22	2.02779	Case	all
12	from 1096 to 1460	5134	247623	drug_exposure: Clobetasol 0.0005 MG/MG Topical Ointment Box of 30	2.40782e-22	7.81778	Case	all
12	from 1096 to 1460	5134	247623	condition_occurrence: Lichen sclerosus	2.53185e-22	5.24727	Case	all
12	from 1096 to 1460	5134	247623	drug_exposure: mometasone 0.001 MG/MG Topical Cream	1.98064e-20	2.55489	Case	all
12	from 1096 to 1460	5134	247623	procedure_occurrence: Biopsy of floor of mouth	2.02265e-19	10.3931	Case	all
12	from 1096 to 1460	5134	247623	procedure_occurrence: Biopsy of tongue	2.02265e-19	10.3931	Case	all
12	from 1096 to 1460	5134	247623	drug_exposure: nystatin 100000 UNT/ML	2.81984e-19	5.54369	Case	all
12	from 1096 to 1460	5134	247623	condition_occurrence: Malignant neoplasm of border of tongue	7.18225e-17	13.8405	Case	all
12	from 1096 to 1460	5134	247623	condition_occurrence: Disorder of oral mucous membrane	1.57848e-16	6.92804	Case	all
12	from 1096 to 1460	5134	247623	condition_occurrence: Erosion of oral mucosa	1.57848e-16	6.92804	Case	all
12	from 1096 to 1460	5134	247623	condition_occurrence: Inflammatory dermatosis	4.9987e-16	2.32105	Case	all
12	from 1096 to 1460	5134	247623	procedure_occurrence: Biopsy of perineum	9.06824e-16	7.02257	Case	all
12	from 1096 to 1460	5134	247623	procedure_occurrence: Biopsy of vulva	9.06824e-16	7.02257	Case	all
12	from 1096 to 1460	5134	247623	drug_exposure: triamcinolone acetonide 0.055 MG/ACTUAT Metered Dose Nasal Spray	1.36271e-14	3.43904	Case	all
12	from 1096 to 1460	5134	247623	condition_occurrence: Atrophic thrush	1.83399e-13	34.122	Case	all
12	from 1096 to 1460	5134	247623	condition_occurrence: Acquired atresia of vagina	4.46948e-13	60.3996	Case	all
12	from 1096 to 1460	5134	247623	procedure_occurrence: Specialist assessment	7.12544e-13	3.68554	Case	all
12	from 1096 to 1460	5134	247623	condition_occurrence: Lichen planopilaris	1.06727e-12	87.0724	Case	all
12	from 1096 to 1460	5134	247623	drug_exposure: Clobetasol 0.0005 MG/MG Topical Solution	1.2062e-12	3.82925	Case	all
12	from 1096 to 1460	5134	247623	condition_occurrence: Bullous lichen planus	1.42078e-12	Inf	Case	all
12	from 1096 to 1460	5134	247623	condition_occurrence: Prurigo nodularis	1.85965e-12	9.78102	Case	all
12	from 1096 to 1460	5134	247623	condition_occurrence: Erythroplakia of mouth	3.40739e-12	43.9283	Case	all
12	from 1096 to 1460	5134	247623	condition_occurrence: Candidiasis of mouth	3.49533e-12	6.3723	Case	all
12	from 1096 to 1460	5134	247623	drug_exposure: triamcinolone 0.001 MG/MG	7.28671e-12	18.4858	Case	all
12	from 1096 to 1460	5134	247623	drug_exposure: zinc oxide 0.2 MG/MG Topical Ointment	1.81167e-11	8.43484	Case	all
12	from 1096 to 1460	5134	247623	condition_occurrence: Disorder of palate	3.07989e-11	24.1583	Case	all
12	from 1096 to 1460	5134	247623	procedure_occurrence: Biopsy of mouth	3.58339e-11	11.8914	Case	all
12	from 1096 to 1460	5134	247623	procedure_occurrence: Biopsy of mucous membrane	3.58339e-11	11.8914	Case	all
12	from 1096 to 1460	5134	247623	drug_exposure: Mometasone 0.001 MG/MG Topical Solution	4.62862e-11	3.27883	Case	all
12	from 1096 to 1460	5134	247623	procedure_occurrence: Vaginal biopsy	5.12958e-11	7.33083	Case	all
12	from 1096 to 1460	5134	247623	procedure_occurrence: Biopsy of lesion of gingiva	7.13225e-11	12.77	Case	all
12	from 1096 to 1460	5134	247623	drug_exposure: 1000 MG econazole 0.01 MG/MG / triamcinolone 0.001 MG/MG Topical Cream	1.16142e-10	2.21867	Case	all
12	from 1096 to 1460	5134	247623	condition_occurrence: Primary malignant neoplasm of buccal mucosa	2.28899e-10	33.4556	Case	all
12	from 1096 to 1460	5134	247623	condition_occurrence: Primary malignant neoplasm of lower gum	5.75734e-10	17.1503	Case	all
12	from 1096 to 1460	5134	247623	drug_exposure: Acitretin 25 MG Oral Capsule Box of 30	1.08498e-09	6.04851	Case	all
12	from 1096 to 1460	5134	247623	condition_occurrence: Discoid lupus erythematosus	1.30806e-09	8.84562	Case	all
12	from 1096 to 1460	5134	247623	procedure_occurrence: Procedure on oral cavity	2.48411e-09	3.20375	Case	all
12	from 1096 to 1460	5134	247623	procedure_occurrence: Dilation of vagina	3.45092e-09	Inf	Case	all
12	from 1096 to 1460	5134	247623	drug_exposure: Desonide 0.001 MG/MG Topical Cream	4.50606e-09	2.69842	Case	all
12	from 1096 to 1460	5134	247623	condition_occurrence: Acquired absence of all teeth	5.65977e-09	2.12242	Case	all
12	from 1096 to 1460	5134	247623	condition_occurrence: Lichen simplex chronicus	1.02915e-08	12.3613	Case	all
12	from 1096 to 1460	5134	247623	procedure_occurrence: Removal of oral suture	1.48512e-08	3.21752	Case	all
12	from 1096 to 1460	5134	247623	procedure_occurrence: Biopsy of skin and/or subcutaneous tissue	2.2856e-08	2.40416	Case	all
12	from 1096 to 1460	5134	247623	condition_occurrence: Oral lichen planus	1.6366693691e-313	Inf	Case	all
13	from 1461 to 1825	4700	225745	condition_occurrence: Lichen planus	0	Inf	Case	all
13	from 1461 to 1825	4700	225745	condition_occurrence: Oral lichen planus	5.04251e-257	Inf	Case	all
13	from 1461 to 1825	4700	225745	condition_occurrence: Hypertrophic lichen planus	2.97259e-58	Inf	Case	all
13	from 1461 to 1825	4700	225745	drug_exposure: 1000 MG Clobetasol 0.0005 MG/MG Topical Cream	1.50407e-57	5.93381	Case	all
13	from 1461 to 1825	4700	225745	drug_exposure: Clobetasol 0.0005 MG/MG Topical Ointment Box of 100	5.65047e-39	7.54291	Case	all
13	from 1461 to 1825	4700	225745	procedure_occurrence: Diagnostic imaging of mouth	2.42963e-33	10.923	Case	all
13	from 1461 to 1825	4700	225745	drug_exposure: 1000 MG Betamethasone 0.001 MG/MG Topical Cream	2.49159e-33	2.88253	Case	all
13	from 1461 to 1825	4700	225745	drug_exposure: 1000 MG Clobetasol 0.0005 MG/MG Topical Ointment	2.18816e-31	8.09435	Case	all
13	from 1461 to 1825	4700	225745	observation: Patient given telephone advice during surgery hours	6.62594e-31	2.72729	Case	all
13	from 1461 to 1825	4700	225745	observation: Patient given telephone advice out of hours	6.62594e-31	2.72729	Case	all
13	from 1461 to 1825	4700	225745	condition_occurrence: Subacute active lichen planus	1.77703e-29	Inf	Case	all
13	from 1461 to 1825	4700	225745	procedure_occurrence: Collection of sample from mouth	2.54001e-29	12.5538	Case	all
13	from 1461 to 1825	4700	225745	drug_exposure: Clobetasol 0.0005 MG/MG Topical Ointment Box of 30	1.27696e-27	9.60987	Case	all
13	from 1461 to 1825	4700	225745	drug_exposure: 1000 MG Betamethasone 0.001 MG/MG Topical Ointment	1.04098e-24	3.62667	Case	all
13	from 1461 to 1825	4700	225745	procedure_occurrence: Biopsy of lesion of cheek	9.53983e-24	16.8812	Case	all
13	from 1461 to 1825	4700	225745	procedure_occurrence: Colposcopy	1.42502e-22	4.18805	Case	all
13	from 1461 to 1825	4700	225745	condition_occurrence: Lesion of oral mucosa	4.51759e-21	4.40117	Case	all
13	from 1461 to 1825	4700	225745	observation: Leukoplakia	3.04562e-20	17.5509	Case	all
13	from 1461 to 1825	4700	225745	condition_occurrence: Leukoplakia	3.67767e-20	24.1121	Case	all
13	from 1461 to 1825	4700	225745	drug_exposure: mometasone 0.001 MG/MG Topical Cream	4.3263e-20	2.62986	Case	all
13	from 1461 to 1825	4700	225745	condition_occurrence: Lichen sclerosus	2.29882e-17	4.61283	Case	all
13	from 1461 to 1825	4700	225745	condition_occurrence: Primary malignant neoplasm of lower gum	5.56175e-17	30.8142	Case	all
13	from 1461 to 1825	4700	225745	drug_exposure: triamcinolone 0.001 MG/MG	1.59863e-16	34.4115	Case	all
13	from 1461 to 1825	4700	225745	condition_occurrence: Ulcerative inflammation of vulva and vagina	6.06058e-16	Inf	Case	all
13	from 1461 to 1825	4700	225745	condition_occurrence: Erosive lichen planus of vagina	6.06058e-16	Inf	Case	all
13	from 1461 to 1825	4700	225745	condition_occurrence: Disorder of oral mucous membrane	4.09664e-14	7.15969	Case	all
13	from 1461 to 1825	4700	225745	condition_occurrence: Erosion of oral mucosa	4.09664e-14	7.15969	Case	all
13	from 1461 to 1825	4700	225745	drug_exposure: Clobetasol 0.0005 MG/MG Topical Solution	7.80587e-14	4.10096	Case	all
13	from 1461 to 1825	4700	225745	procedure_occurrence: Specialist assessment	2.01759e-13	4.23588	Case	all
13	from 1461 to 1825	4700	225745	condition_occurrence: Bullous lichen planus	1.46155e-12	Inf	Case	all
13	from 1461 to 1825	4700	225745	condition_occurrence: Malignant neoplasm of border of tongue	4.04701e-12	11.2249	Case	all
13	from 1461 to 1825	4700	225745	procedure_occurrence: Biopsy of lesion of gingiva	5.47608e-12	13.9011	Case	all
13	from 1461 to 1825	4700	225745	condition_occurrence: Inflammatory dermatosis	2.11346e-11	2.14289	Case	all
13	from 1461 to 1825	4700	225745	drug_exposure: nystatin 100000 UNT/ML	2.81507e-11	4.42712	Case	all
13	from 1461 to 1825	4700	225745	condition_occurrence: Primary malignant neoplasm of buccal mucosa	3.04848e-11	32.1093	Case	all
13	from 1461 to 1825	4700	225745	condition_occurrence: Atrophic thrush	7.58001e-11	28.302	Case	all
13	from 1461 to 1825	4700	225745	drug_exposure: triamcinolone acetonide 0.055 MG/ACTUAT Metered Dose Nasal Spray	1.02081e-10	3.10067	Case	all
13	from 1461 to 1825	4700	225745	procedure_occurrence: Biopsy of floor of mouth	1.08351e-10	7.50766	Case	all
13	from 1461 to 1825	4700	225745	procedure_occurrence: Biopsy of tongue	1.08351e-10	7.50766	Case	all
13	from 1461 to 1825	4700	225745	condition_occurrence: Prurigo nodularis	1.02263e-09	9.03115	Case	all
13	from 1461 to 1825	4700	225745	drug_exposure: 1000 MG Mometasone 0.001 MG/MG Topical Ointment	2.50484e-09	2.71988	Case	all
13	from 1461 to 1825	4700	225745	condition_occurrence: Erythroplakia of mouth	3.01238e-09	32.0963	Case	all
13	from 1461 to 1825	4700	225745	procedure_occurrence: Skin examination procedure AND/OR treatment	1.50476e-08	4.63137	Case	all
13	from 1461 to 1825	4700	225745	condition_occurrence: Candidiasis of mouth	2.02131e-08	5.29182	Case	all
13	from 1461 to 1825	4700	225745	condition_occurrence: Disorder of palate	2.36139e-08	22.6349	Case	all
13	from 1461 to 1825	4700	225745	drug_exposure: trazodone hydrochloride 50 MG Oral Capsule	3.48174e-08	4.40035	Case	all
1	from -1825 to -1461	3322	162618	drug_exposure: triamcinolone 0.001 MG/MG	8.5438e-20	30.1428	Case	oral
1	from -1825 to -1461	3322	162618	procedure_occurrence: Biopsy of mucous membrane	6.49614e-10	16.8807	Case	oral
1	from -1825 to -1461	3322	162618	procedure_occurrence: Biopsy of mouth	6.49614e-10	16.8807	Case	oral
1	from -1825 to -1461	3322	162618	observation: Patient given telephone advice out of hours	6.52383e-10	2.07178	Case	oral
1	from -1825 to -1461	3322	162618	observation: Patient given telephone advice during surgery hours	6.52383e-10	2.07178	Case	oral
1	from -1825 to -1461	3322	162618	drug_exposure: hydroxocobalamin 1 MG/ML Injectable Solution	3.5948e-09	2.49714	Case	oral
1	from -1825 to -1461	3322	162618	condition_occurrence: Lesion of oral mucosa	6.50268e-09	4.65871	Case	oral
1	from -1825 to -1461	3322	162618	drug_exposure: nystatin 100000 UNT/ML	1.78368e-08	3.50253	Case	oral
1	from -1825 to -1461	3322	162618	drug_exposure: 1000 MG Clobetasol 0.0005 MG/MG Topical Cream	3.00901e-08	2.85423	Case	oral
2	from -1460 to -1096	3322	162191	procedure_occurrence: Biopsy of lesion of cheek	1.28471e-22	26.285	Case	oral
2	from -1460 to -1096	3322	162191	condition_occurrence: Lesion of oral mucosa	6.26724e-13	5.56827	Case	oral
2	from -1460 to -1096	3322	162191	drug_exposure: triamcinolone 0.001 MG/MG	9.91792e-12	21.758	Case	oral
2	from -1460 to -1096	3322	162191	observation: Patient given telephone advice out of hours	1.11524e-11	2.17987	Case	oral
2	from -1460 to -1096	3322	162191	observation: Patient given telephone advice during surgery hours	1.11524e-11	2.17987	Case	oral
2	from -1460 to -1096	3322	162191	observation: Leukoplakia	1.4887e-11	17.2181	Case	oral
2	from -1460 to -1096	3322	162191	procedure_occurrence: Biopsy of floor of mouth	1.5597e-11	14.6052	Case	oral
2	from -1460 to -1096	3322	162191	procedure_occurrence: Biopsy of tongue	1.5597e-11	14.6052	Case	oral
2	from -1460 to -1096	3322	162191	drug_exposure: nystatin 100000 UNT/ML	5.05772e-10	4.02161	Case	oral
2	from -1460 to -1096	3322	162191	drug_exposure: miconazole	3.70175e-09	3.5835	Case	oral
2	from -1460 to -1096	3322	162191	drug_exposure: hydroxocobalamin 1 MG/ML Injectable Solution	3.89933e-09	2.37581	Case	oral
2	from -1460 to -1096	3322	162191	condition_occurrence: Lichen sclerosus	2.87259e-08	5.4828	Case	oral
2	from -1460 to -1096	3322	162191	procedure_occurrence: Diagnostic imaging of mouth	6.49684e-08	6.39236	Case	oral
3	from -1095 to -731	3322	161656	procedure_occurrence: Inspection of mouth	7.90097e-62	2.04121	Case	oral
3	from -1095 to -731	3322	161656	condition_occurrence: Lesion of oral mucosa	2.17398e-22	6.74908	Case	oral
3	from -1095 to -731	3322	161656	drug_exposure: nystatin 100000 UNT/ML	6.31398e-19	6.00917	Case	oral
3	from -1095 to -731	3322	161656	observation: Leukoplakia	2.54114e-18	23.8319	Case	oral
3	from -1095 to -731	3322	161656	drug_exposure: triamcinolone 0.001 MG/MG	1.71622e-17	34.007	Case	oral
3	from -1095 to -731	3322	161656	observation: Patient given telephone advice out of hours	1.56337e-16	2.39302	Case	oral
3	from -1095 to -731	3322	161656	observation: Patient given telephone advice during surgery hours	1.56337e-16	2.39302	Case	oral
3	from -1095 to -731	3322	161656	procedure_occurrence: Biopsy of lesion of cheek	1.50714e-15	13.9862	Case	oral
3	from -1095 to -731	3322	161656	procedure_occurrence: Diagnostic imaging of mouth	7.75093e-15	8.16645	Case	oral
3	from -1095 to -731	3322	161656	procedure_occurrence: Biopsy of lesion of gingiva	1.98447e-13	26.4533	Case	oral
3	from -1095 to -731	3322	161656	drug_exposure: miconazole	4.35973e-12	4.39154	Case	oral
3	from -1095 to -731	3322	161656	drug_exposure: 1000 MG Betamethasone 0.001 MG/MG Topical Ointment	1.63487e-11	3.15167	Case	oral
3	from -1095 to -731	3322	161656	condition_occurrence: Disorder of oral mucous membrane	3.10913e-11	10.712	Case	oral
3	from -1095 to -731	3322	161656	condition_occurrence: Erosion of oral mucosa	3.10913e-11	10.712	Case	oral
3	from -1095 to -731	3322	161656	procedure_occurrence: Specialist assessment	5.96775e-11	3.6248	Case	oral
3	from -1095 to -731	3322	161656	procedure_occurrence: Biopsy of tongue	1.68156e-10	10.4719	Case	oral
3	from -1095 to -731	3322	161656	procedure_occurrence: Biopsy of floor of mouth	1.68156e-10	10.4719	Case	oral
3	from -1095 to -731	3322	161656	condition_occurrence: Lichen sclerosus	1.23688e-09	6.00073	Case	oral
3	from -1095 to -731	3322	161656	drug_exposure: hydroxocobalamin 1 MG/ML Injectable Solution	2.9598e-09	2.32698	Case	oral
3	from -1095 to -731	3322	161656	condition_occurrence: Leukoplakia	3.10154e-08	16.2638	Case	oral
3	from -1095 to -731	3322	161656	drug_exposure: 1000 MG Clobetasol 0.0005 MG/MG Topical Cream	3.58247e-08	2.63913	Case	oral
3	from -1095 to -731	3322	161656	condition_occurrence: Disturbance of oral epithelium	5.43435e-08	28.4318	Case	oral
4	from -730 to -366	3322	160976	procedure_occurrence: Inspection of mouth	1.04979e-82	2.21311	Case	oral
4	from -730 to -366	3322	160976	condition_occurrence: Lesion of oral mucosa	7.80627e-55	10.4472	Case	oral
4	from -730 to -366	3322	160976	procedure_occurrence: Biopsy of lesion of cheek	5.28541e-52	47.0711	Case	oral
4	from -730 to -366	3322	160976	procedure_occurrence: Periodontic procedure	1.38758e-43	2.04763	Case	oral
4	from -730 to -366	3322	160976	condition_occurrence: Disorder of oral mucous membrane	1.23669e-38	20.0805	Case	oral
4	from -730 to -366	3322	160976	condition_occurrence: Erosion of oral mucosa	1.23669e-38	20.0805	Case	oral
4	from -730 to -366	3322	160976	observation: Leukoplakia	1.13243e-37	34.565	Case	oral
4	from -730 to -366	3322	160976	procedure_occurrence: Diagnostic imaging of mouth	3.07858e-34	14.4803	Case	oral
4	from -730 to -366	3322	160976	procedure_occurrence: Biopsy of tongue	5.79764e-28	23.6475	Case	oral
4	from -730 to -366	3322	160976	procedure_occurrence: Biopsy of floor of mouth	5.79764e-28	23.6475	Case	oral
4	from -730 to -366	3322	160976	procedure_occurrence: First aid	3.8444e-23	2.00481	Case	oral
4	from -730 to -366	3322	160976	procedure_occurrence: Collection of sample from mouth	1.96436e-21	14.3999	Case	oral
4	from -730 to -366	3322	160976	observation: Patient given telephone advice during surgery hours	5.24461e-21	2.61695	Case	oral
4	from -730 to -366	3322	160976	observation: Patient given telephone advice out of hours	5.24461e-21	2.61695	Case	oral
4	from -730 to -366	3322	160976	drug_exposure: miconazole	2.37061e-20	6.43634	Case	oral
4	from -730 to -366	3322	160976	drug_exposure: triamcinolone 0.001 MG/MG	9.77466e-18	29.5475	Case	oral
4	from -730 to -366	3322	160976	drug_exposure: nystatin 100000 UNT/ML	1.15889e-15	5.79012	Case	oral
4	from -730 to -366	3322	160976	procedure_occurrence: Nutritional counseling for control of dental disease	5.23497e-14	2.20267	Case	oral
4	from -730 to -366	3322	160976	condition_occurrence: Leukoplakia	2.4307e-13	21.2838	Case	oral
4	from -730 to -366	3322	160976	procedure_occurrence: Biopsy of lesion of gingiva	2.66959e-12	20.3952	Case	oral
4	from -730 to -366	3322	160976	drug_exposure: 1000 MG Clobetasol 0.0005 MG/MG Topical Cream	4.78621e-12	3.06267	Case	oral
4	from -730 to -366	3322	160976	condition_occurrence: Lichen simplex chronicus	5.62109e-12	29.6878	Case	oral
4	from -730 to -366	3322	160976	condition_occurrence: Neck pain	4.12174e-11	2.54605	Case	oral
4	from -730 to -366	3322	160976	condition_occurrence: Supragingival dental calculus	2.41251e-10	2.02226	Case	oral
4	from -730 to -366	3322	160976	condition_occurrence: Disturbance of oral epithelium	3.06137e-10	18.4376	Case	oral
4	from -730 to -366	3322	160976	condition_occurrence: Erythroplakia of mouth	4.67951e-10	291.806	Case	oral
4	from -730 to -366	3322	160976	drug_exposure: hydroxocobalamin 1 MG/ML Injectable Solution	4.8016e-10	2.35675	Case	oral
4	from -730 to -366	3322	160976	condition_occurrence: Chronic gingivitis	5.52214e-10	2.37471	Case	oral
4	from -730 to -366	3322	160976	drug_exposure: Amphotericin B 10 MG Oral Tablet	6.63556e-10	8.46312	Case	oral
4	from -730 to -366	3322	160976	drug_exposure: Fluconazole 150 MG Oral Capsule Box of 4	7.30601e-09	2.29866	Case	oral
4	from -730 to -366	3322	160976	procedure_occurrence: Biopsy of mucous membrane	1.1995e-08	12.15	Case	oral
4	from -730 to -366	3322	160976	procedure_occurrence: Biopsy of mouth	1.1995e-08	12.15	Case	oral
5	from -365 to -16	3322	160349	condition_occurrence: Lesion of oral mucosa	0	40.6499	Case	oral
5	from -365 to -16	3322	160349	procedure_occurrence: Biopsy of lesion of cheek	4.15279e-289	163.757	Case	oral
5	from -365 to -16	3322	160349	procedure_occurrence: Inspection of mouth	1.99744e-249	3.61908	Case	oral
5	from -365 to -16	3322	160349	condition_occurrence: Erosion of oral mucosa	6.44259e-242	92.2329	Case	oral
5	from -365 to -16	3322	160349	condition_occurrence: Disorder of oral mucous membrane	6.44259e-242	92.2329	Case	oral
5	from -365 to -16	3322	160349	observation: Leukoplakia	1.67146e-126	103.731	Case	oral
5	from -365 to -16	3322	160349	procedure_occurrence: Diagnostic imaging of mouth	2.19596e-116	34.5985	Case	oral
5	from -365 to -16	3322	160349	drug_exposure: nystatin 100000 UNT/ML	2.96637e-105	22.9845	Case	oral
5	from -365 to -16	3322	160349	procedure_occurrence: Periodontic procedure	1.30652e-104	2.78471	Case	oral
5	from -365 to -16	3322	160349	procedure_occurrence: Local anesthesia	1.07964e-87	2.66632	Case	oral
5	from -365 to -16	3322	160349	procedure_occurrence: Restoration of tooth	1.06662e-73	2.26331	Case	oral
5	from -365 to -16	3322	160349	procedure_occurrence: Biopsy of tongue	4.69013e-72	36.9439	Case	oral
5	from -365 to -16	3322	160349	procedure_occurrence: Collection of sample from mouth	4.69013e-72	36.9439	Case	oral
5	from -365 to -16	3322	160349	procedure_occurrence: Biopsy of floor of mouth	4.69013e-72	36.9439	Case	oral
5	from -365 to -16	3322	160349	procedure_occurrence: Biopsy of lesion of gingiva	1.78385e-68	72.8302	Case	oral
5	from -365 to -16	3322	160349	drug_exposure: miconazole	5.85244e-63	14.7754	Case	oral
5	from -365 to -16	3322	160349	condition_occurrence: Dental caries extending into dentin	6.34472e-60	2.46386	Case	oral
5	from -365 to -16	3322	160349	observation: Patient given telephone advice during surgery hours	1.12682e-59	4.23106	Case	oral
5	from -365 to -16	3322	160349	observation: Patient given telephone advice out of hours	1.12682e-59	4.23106	Case	oral
5	from -365 to -16	3322	160349	condition_occurrence: Leukoplakia	1.43818e-58	65.2767	Case	oral
5	from -365 to -16	3322	160349	observation: Dental consultation and report	1.68509e-57	3.08085	Case	oral
5	from -365 to -16	3322	160349	procedure_occurrence: Care planning session	3.54618e-55	3.48917	Case	oral
5	from -365 to -16	3322	160349	procedure_occurrence: Biopsy of mouth	1.51019e-53	102.869	Case	oral
5	from -365 to -16	3322	160349	procedure_occurrence: Biopsy of mucous membrane	1.51019e-53	102.869	Case	oral
5	from -365 to -16	3322	160349	procedure_occurrence: Specialist assessment	2.57529e-52	10.8074	Case	oral
5	from -365 to -16	3322	160349	drug_exposure: triamcinolone 0.001 MG/MG	2.45418e-51	81.5315	Case	oral
5	from -365 to -16	3322	160349	drug_exposure: 1000 MG Betamethasone 0.001 MG/MG Topical Ointment	2.02576e-49	6.68692	Case	oral
5	from -365 to -16	3322	160349	procedure_occurrence: First aid	7.50182e-45	2.61803	Case	oral
5	from -365 to -16	3322	160349	drug_exposure: Fluconazole 50 MG Oral Capsule Box of 7	5.92512e-44	15.9808	Case	oral
5	from -365 to -16	3322	160349	observation: History of event	2.10355e-43	2.26075	Case	oral
5	from -365 to -16	3322	160349	procedure_occurrence: Orthopantogram	2.52244e-42	2.94828	Case	oral
5	from -365 to -16	3322	160349	condition_occurrence: Chronic gingivitis	9.48364e-41	4.33146	Case	oral
5	from -365 to -16	3322	160349	procedure_occurrence: Dental X-ray bitewing	1.96525e-40	2.51465	Case	oral
5	from -365 to -16	3322	160349	procedure_occurrence: Radiography of teeth	9.28647e-39	2.17707	Case	oral
5	from -365 to -16	3322	160349	drug_exposure: Amphotericin B 10 MG Oral Tablet	4.76705e-38	24.4096	Case	oral
5	from -365 to -16	3322	160349	condition_occurrence: Disturbance of oral epithelium	9.14545e-38	83.1623	Case	oral
5	from -365 to -16	3322	160349	observation: Consultation	1.6093e-37	2.37151	Case	oral
5	from -365 to -16	3322	160349	drug_exposure: 1000 MG Betamethasone 0.001 MG/MG Topical Cream	1.96354e-34	3.43575	Case	oral
5	from -365 to -16	3322	160349	drug_exposure: 1000 MG Clobetasol 0.0005 MG/MG Topical Cream	1.88104e-33	5.00782	Case	oral
5	from -365 to -16	3322	160349	condition_occurrence: Disorder of teeth AND/OR supporting structures	5.90023e-32	2.42429	Case	oral
5	from -365 to -16	3322	160349	condition_occurrence: Erythroplakia of mouth	8.46242e-30	97.3406	Case	oral
5	from -365 to -16	3322	160349	drug_exposure: 1000 MG Clobetasol 0.0005 MG/MG Topical Ointment	9.21534e-28	9.37778	Case	oral
5	from -365 to -16	3322	160349	condition_occurrence: Candidiasis of mouth	1.08537e-25	17.5539	Case	oral
5	from -365 to -16	3322	160349	condition_occurrence: Inflammatory dermatosis	1.47452e-24	3.4834	Case	oral
5	from -365 to -16	3322	160349	condition_occurrence: Stomatitis	3.44948e-24	22.9878	Case	oral
5	from -365 to -16	3322	160349	procedure_occurrence: Biopsy of lip	8.22623e-23	51.2307	Case	oral
5	from -365 to -16	3322	160349	condition_occurrence: Disorder of hard tissues of teeth	1.37387e-21	2.4231	Case	oral
5	from -365 to -16	3322	160349	condition_occurrence: Disorder of palate	2.09422e-21	48.5203	Case	oral
5	from -365 to -16	3322	160349	procedure_occurrence: Nutritional counseling for control of dental disease	5.18711e-21	2.56602	Case	oral
5	from -365 to -16	3322	160349	drug_exposure: Fluconazole 100 MG Oral Capsule Box of 7	1.01938e-20	11.0985	Case	oral
5	from -365 to -16	3322	160349	condition_occurrence: Lichenoid drug eruption	5.12928e-20	209.803	Case	oral
5	from -365 to -16	3322	160349	condition_occurrence: Supragingival dental calculus	1.94312e-18	2.44052	Case	oral
5	from -365 to -16	3322	160349	condition_occurrence: Periodontitis	6.24891e-18	3.5624	Case	oral
5	from -365 to -16	3322	160349	condition_occurrence: Recurrent aphthous stomatitis	1.51585e-17	18.6706	Case	oral
5	from -365 to -16	3322	160349	condition_occurrence: Lichen sclerosus	1.44633e-16	6.45652	Case	oral
5	from -365 to -16	3322	160349	measurement: In vivo test of hypersensitivity	4.12829e-16	5.19168	Case	oral
5	from -365 to -16	3322	160349	procedure_occurrence: Removal of oral suture	1.42474e-15	5.74859	Case	oral
5	from -365 to -16	3322	160349	condition_occurrence: Glossodynia	3.01185e-15	14.8766	Case	oral
5	from -365 to -16	3322	160349	condition_occurrence: Acquired absence of all teeth	9.82005e-15	3.27117	Case	oral
5	from -365 to -16	3322	160349	condition_occurrence: Disorder of oral soft tissues	1.54193e-14	66.6086	Case	oral
5	from -365 to -16	3322	160349	drug_exposure: triamcinolone acetonide 0.055 MG/ACTUAT Metered Dose Nasal Spray	2.6317e-14	4.24852	Case	oral
5	from -365 to -16	3322	160349	procedure_occurrence: Restoration of part of tooth using filling	2.9866e-14	2.73635	Case	oral
5	from -365 to -16	3322	160349	drug_exposure: natamycin 25 MG/ML Oral Solution	8.84961e-14	23.3941	Case	oral
5	from -365 to -16	3322	160349	condition_occurrence: Ulcerative stomatitis	1.36063e-13	48.4199	Case	oral
5	from -365 to -16	3322	160349	procedure_occurrence: Biopsy of palate	2.19268e-13	26.24	Case	oral
5	from -365 to -16	3322	160349	condition_occurrence: Atrophic thrush	4.4166e-13	60.5056	Case	oral
5	from -365 to -16	3322	160349	procedure_occurrence: Suture of cheek	1.0563e-12	87.217	Case	oral
5	from -365 to -16	3322	160349	procedure_occurrence: Restorative dental procedure on tooth	4.04237e-12	2.05581	Case	oral
5	from -365 to -16	3322	160349	condition_occurrence: Lichen simplex chronicus	9.6456e-12	17.9947	Case	oral
5	from -365 to -16	3322	160349	condition_occurrence: Generalized periodontitis	2.58574e-11	2.9205	Case	oral
5	from -365 to -16	3322	160349	procedure_occurrence: Saliva examination	2.9438e-11	16.1508	Case	oral
5	from -365 to -16	3322	160349	measurement: Excretion measurement	2.9438e-11	16.1508	Case	oral
5	from -365 to -16	3322	160349	procedure_occurrence: Preventive dental service	4.07085e-11	3.0258	Case	oral
5	from -365 to -16	3322	160349	condition_occurrence: Subgingival dental calculus	4.39881e-11	2.26816	Case	oral
5	from -365 to -16	3322	160349	drug_exposure: Hydrocortisone 0.001 MG/MG Topical Ointment Box of 30	7.20734e-11	4.03377	Case	oral
5	from -365 to -16	3322	160349	drug_exposure: 1000 MG Hydrocortisone 0.001 MG/MG Topical Ointment	8.11108e-11	2.59201	Case	oral
5	from -365 to -16	3322	160349	condition_occurrence: Enamel caries	1.18259e-10	2.92908	Case	oral
5	from -365 to -16	3322	160349	condition_occurrence: Acquired atresia of vagina	1.61884e-10	55.287	Case	oral
5	from -365 to -16	3322	160349	procedure_occurrence: Specialized medical examination	2.72494e-10	2.01414	Case	oral
5	from -365 to -16	3322	160349	condition_occurrence: Benign neoplasm of buccal mucosa	3.17949e-10	48.377	Case	oral
5	from -365 to -16	3322	160349	drug_exposure: mometasone 0.001 MG/MG Topical Cream	4.33608e-10	2.30045	Case	oral
5	from -365 to -16	3322	160349	condition_occurrence: Acute gingivitis	5.43611e-10	4.91484	Case	oral
5	from -365 to -16	3322	160349	drug_exposure: Clobetasol 0.0005 MG/MG Topical Ointment Box of 100	5.74772e-10	4.24444	Case	oral
5	from -365 to -16	3322	160349	procedure_occurrence: Procedure on mouth	6.82346e-10	3.3742	Case	oral
5	from -365 to -16	3322	160349	procedure_occurrence: Biopsy of perineum	8.3925e-10	7.03868	Case	oral
5	from -365 to -16	3322	160349	procedure_occurrence: Biopsy of vulva	8.3925e-10	7.03868	Case	oral
5	from -365 to -16	3322	160349	condition_occurrence: Allergic contact dermatitis due to metal and metal compound	1.27449e-09	15.6674	Case	oral
5	from -365 to -16	3322	160349	condition_occurrence: Lichen ruber moniliformis	1.88187e-09	144.473	Case	oral
5	from -365 to -16	3322	160349	drug_exposure: hydroxocobalamin 1 MG/ML Injectable Solution	3.98591e-09	2.24758	Case	oral
5	from -365 to -16	3322	160349	procedure_occurrence: Excision of lesion of lip	4.34951e-09	16.6929	Case	oral
5	from -365 to -16	3322	160349	procedure_occurrence: Occlusal rehabilitation	5.33704e-09	2.68736	Case	oral
5	from -365 to -16	3322	160349	condition_occurrence: Somatoform disorder	5.40645e-09	3.70935	Case	oral
5	from -365 to -16	3322	160349	condition_occurrence: Dental plaque	7.98675e-09	3.85278	Case	oral
5	from -365 to -16	3322	160349	condition_occurrence: Disorder of tongue	1.43622e-08	18.1469	Case	oral
5	from -365 to -16	3322	160349	drug_exposure: hydrocortisone	1.65938e-08	2.47169	Case	oral
5	from -365 to -16	3322	160349	procedure_occurrence: Procedure on oral cavity	1.7336e-08	3.70569	Case	oral
5	from -365 to -16	3322	160349	condition_occurrence: Ulcerative gingivitis	2.02587e-08	243.047	Case	oral
5	from -365 to -16	3322	160349	measurement: Patch test	2.18468e-08	5.59421	Case	oral
5	from -365 to -16	3322	160349	condition_occurrence: Disorder of lip	2.29413e-08	33.8576	Case	oral
5	from -365 to -16	3322	160349	condition_occurrence: Glossopyrosis	3.31857e-08	16.1325	Case	oral
5	from -365 to -16	3322	160349	condition_occurrence: Cheilitis	5.7904e-08	48.3484	Case	oral
5	from -365 to -16	3322	160349	procedure_occurrence: Take oral or dental impression	7.33604e-08	3.89535	Case	oral
5	from -365 to -16	3322	160349	drug_exposure: Fluconazole 100 MG Oral Capsule Box of 28	9.19985e-08	6.78172	Case	oral
6	from -15 to -1	3322	160234	condition_occurrence: Lesion of oral mucosa	1.50374e-85	132.375	Case	oral
6	from -15 to -1	3322	160234	procedure_occurrence: Inspection of mouth	2.89135e-69	5.36289	Case	oral
6	from -15 to -1	3322	160234	procedure_occurrence: Biopsy of lesion of cheek	1.86005e-59	612.001	Case	oral
6	from -15 to -1	3322	160234	observation: Leukoplakia	4.24056e-37	292.05	Case	oral
6	from -15 to -1	3322	160234	condition_occurrence: Disorder of oral mucous membrane	4.24056e-37	292.05	Case	oral
6	from -15 to -1	3322	160234	condition_occurrence: Erosion of oral mucosa	4.24056e-37	292.05	Case	oral
6	from -15 to -1	3322	160234	procedure_occurrence: Biopsy of floor of mouth	1.93721e-21	120.982	Case	oral
6	from -15 to -1	3322	160234	procedure_occurrence: Biopsy of tongue	1.93721e-21	120.982	Case	oral
6	from -15 to -1	3322	160234	procedure_occurrence: Local anesthesia	8.69433e-20	3.93541	Case	oral
6	from -15 to -1	3322	160234	drug_exposure: nystatin 100000 UNT/ML	1.82455e-19	51.6868	Case	oral
6	from -15 to -1	3322	160234	observation: Dental consultation and report	1.41088e-18	6.82988	Case	oral
6	from -15 to -1	3322	160234	procedure_occurrence: Biopsy of mucous membrane	1.27317e-16	483.711	Case	oral
6	from -15 to -1	3322	160234	procedure_occurrence: Biopsy of mouth	1.27317e-16	483.711	Case	oral
6	from -15 to -1	3322	160234	procedure_occurrence: Periodontic procedure	2.18482e-15	3.51545	Case	oral
6	from -15 to -1	3322	160234	observation: Patient given telephone advice out of hours	3.13828e-15	9.06016	Case	oral
6	from -15 to -1	3322	160234	observation: Patient given telephone advice during surgery hours	3.13828e-15	9.06016	Case	oral
6	from -15 to -1	3322	160234	condition_occurrence: Leukoplakia	3.22686e-14	96.9196	Case	oral
6	from -15 to -1	3322	160234	procedure_occurrence: Orthopantogram	9.17268e-14	6.90195	Case	oral
6	from -15 to -1	3322	160234	procedure_occurrence: Restoration of tooth	1.76411e-11	2.56455	Case	oral
6	from -15 to -1	3322	160234	condition_occurrence: Disorder of teeth AND/OR supporting structures	6.98435e-11	4.39086	Case	oral
6	from -15 to -1	3322	160234	procedure_occurrence: Care planning session	1.08008e-10	5.59855	Case	oral
6	from -15 to -1	3322	160234	condition_occurrence: Stomatitis	4.80796e-10	290.455	Case	oral
6	from -15 to -1	3322	160234	procedure_occurrence: Diagnostic imaging of mouth	5.93038e-10	42.9712	Case	oral
6	from -15 to -1	3322	160234	procedure_occurrence: First aid	7.4789e-10	4.32957	Case	oral
6	from -15 to -1	3322	160234	condition_occurrence: Dental caries extending into dentin	3.05956e-09	2.84751	Case	oral
6	from -15 to -1	3322	160234	measurement: In vivo test of hypersensitivity	9.58723e-09	15.1189	Case	oral
6	from -15 to -1	3322	160234	drug_exposure: miconazole	1.07284e-08	25.781	Case	oral
6	from -15 to -1	3322	160234	observation: Consultation	6.12199e-08	3.38322	Case	oral
6	from -15 to -1	3322	160234	procedure_occurrence: Specialized medical examination	6.23987e-08	5.52624	Case	oral
6	from -15 to -1	3322	160234	drug_exposure: triamcinolone 0.001 MG/MG	6.99523e-08	120.623	Case	oral
6	from -15 to -1	3322	160234	condition_occurrence: Skin finding	8.5567e-08	5.78216	Case	oral
7	from -1 to 1	3322	160210	observation: Consultation	0	153.319	Case	oral
7	from -1 to 1	3322	160210	procedure_occurrence: Local anesthesia	0	83.2032	Case	oral
7	from -1 to 1	3322	160210	procedure_occurrence: Biopsy of lesion of cheek	0	14011.6	Case	oral
7	from -1 to 1	3322	160210	procedure_occurrence: Inspection of mouth	0	374.494	Case	oral
7	from -1 to 1	3322	160210	procedure_occurrence: Diagnostic imaging of mouth	0	3915.02	Case	oral
7	from -1 to 1	3322	160210	procedure_occurrence: Care planning session	0	292.518	Case	oral
7	from -1 to 1	3322	160210	condition_occurrence: Oral lichen planus	0	Inf	Case	oral
7	from -1 to 1	3322	160210	condition_occurrence: Lichen planus	0	Inf	Case	oral
7	from -1 to 1	3322	160210	procedure_occurrence: Specialist assessment	1.68259e-301	2250.31	Case	oral
7	from -1 to 1	3322	160210	condition_occurrence: Hypertrophic lichen planus	1.04022e-269	Inf	Case	oral
7	from -1 to 1	3322	160210	observation: Patient given telephone advice out of hours	6.04293e-241	322.603	Case	oral
7	from -1 to 1	3322	160210	observation: Patient given telephone advice during surgery hours	6.04293e-241	322.603	Case	oral
7	from -1 to 1	3322	160210	procedure_occurrence: Collection of sample from mouth	7.68731e-210	Inf	Case	oral
7	from -1 to 1	3322	160210	procedure_occurrence: Biopsy of floor of mouth	1.36292e-151	4432.45	Case	oral
7	from -1 to 1	3322	160210	procedure_occurrence: Biopsy of tongue	1.36292e-151	4432.45	Case	oral
7	from -1 to 1	3322	160210	procedure_occurrence: Dental X-ray bitewing	1.12244e-149	113.716	Case	oral
7	from -1 to 1	3322	160210	procedure_occurrence: Periodontic procedure	3.26485e-142	41.9776	Case	oral
7	from -1 to 1	3322	160210	procedure_occurrence: Biopsy of lesion of gingiva	1.0585e-129	Inf	Case	oral
7	from -1 to 1	3322	160210	condition_occurrence: Bullous lichen planus	1.71495e-119	Inf	Case	oral
7	from -1 to 1	3322	160210	condition_occurrence: Subacute active lichen planus	1.71495e-119	Inf	Case	oral
7	from -1 to 1	3322	160210	condition_occurrence: Dental caries extending into dentin	9.51065e-107	32.0208	Case	oral
7	from -1 to 1	3322	160210	procedure_occurrence: First aid	1.85669e-90	73.3252	Case	oral
7	from -1 to 1	3322	160210	condition_occurrence: Lesion of oral mucosa	1.31621e-89	466.077	Case	oral
7	from -1 to 1	3322	160210	drug_exposure: 1000 MG Betamethasone 0.001 MG/MG Topical Ointment	1.55877e-88	316.688	Case	oral
7	from -1 to 1	3322	160210	condition_occurrence: Chronic gingivitis	5.41721e-85	181.25	Case	oral
7	from -1 to 1	3322	160210	drug_exposure: 1000 MG Betamethasone 0.001 MG/MG Topical Cream	9.95727e-84	161.375	Case	oral
7	from -1 to 1	3322	160210	procedure_occurrence: Biopsy of mucous membrane	1.06041e-78	Inf	Case	oral
7	from -1 to 1	3322	160210	procedure_occurrence: Biopsy of mouth	1.06041e-78	Inf	Case	oral
7	from -1 to 1	3322	160210	condition_occurrence: Supragingival dental calculus	5.23186e-78	92.1989	Case	oral
7	from -1 to 1	3322	160210	procedure_occurrence: Biopsy of skin and/or subcutaneous tissue	2.04034e-67	420.175	Case	oral
7	from -1 to 1	3322	160210	procedure_occurrence: Restoration of tooth	3.52316e-67	17.005	Case	oral
7	from -1 to 1	3322	160210	observation: Dental consultation and report	1.09504e-66	51.7362	Case	oral
7	from -1 to 1	3322	160210	condition_occurrence: Periodontitis	1.25785e-61	251.5	Case	oral
7	from -1 to 1	3322	160210	procedure_occurrence: Radiography of teeth	8.54416e-53	25.1861	Case	oral
7	from -1 to 1	3322	160210	drug_exposure: triamcinolone acetonide 0.055 MG/ACTUAT Metered Dose Nasal Spray	8.18177e-48	221.681	Case	oral
7	from -1 to 1	3322	160210	condition_occurrence: Disorder of teeth AND/OR supporting structures	1.05948e-45	34.6675	Case	oral
7	from -1 to 1	3322	160210	procedure_occurrence: Orthopantogram	2.85591e-44	39.2381	Case	oral
7	from -1 to 1	3322	160210	observation: Leukoplakia	7.05338e-43	437.558	Case	oral
7	from -1 to 1	3322	160210	condition_occurrence: Generalized periodontitis	9.60269e-41	170.508	Case	oral
7	from -1 to 1	3322	160210	drug_exposure: 1000 MG Clobetasol 0.0005 MG/MG Topical Cream	1.78682e-37	119.169	Case	oral
7	from -1 to 1	3322	160210	drug_exposure: nystatin 100000 UNT/ML	1.24492e-36	1063.64	Case	oral
7	from -1 to 1	3322	160210	condition_occurrence: Acquired absence of all teeth	3.56979e-35	82.1472	Case	oral
7	from -1 to 1	3322	160210	condition_occurrence: Subgingival dental calculus	1.61225e-34	90.3774	Case	oral
7	from -1 to 1	3322	160210	condition_occurrence: Enamel caries	1.97803e-33	159.979	Case	oral
7	from -1 to 1	3322	160210	condition_occurrence: Erosion of oral mucosa	2.7883e-33	965.226	Case	oral
7	from -1 to 1	3322	160210	condition_occurrence: Disorder of oral mucous membrane	2.7883e-33	965.226	Case	oral
7	from -1 to 1	3322	160210	condition_occurrence: Leukoplakia	1.64096e-29	Inf	Case	oral
7	from -1 to 1	3322	160210	observation: History of event	4.24505e-29	15.0634	Case	oral
7	from -1 to 1	3322	160210	drug_exposure: mometasone 0.001 MG/MG Topical Cream	2.31153e-28	50.6758	Case	oral
7	from -1 to 1	3322	160210	procedure_occurrence: Biopsy of lip	4.01315e-26	Inf	Case	oral
7	from -1 to 1	3322	160210	drug_exposure: 1000 MG Clobetasol 0.0005 MG/MG Topical Ointment	7.42421e-25	259.445	Case	oral
7	from -1 to 1	3322	160210	drug_exposure: Clobetasol 0.0005 MG/MG Topical Ointment Box of 100	7.42421e-25	259.445	Case	oral
7	from -1 to 1	3322	160210	condition_occurrence: Asymptomatic periapical periodontitis	1.62088e-24	39.5467	Case	oral
7	from -1 to 1	3322	160210	measurement: In vivo test of hypersensitivity	4.3109e-23	91.6792	Case	oral
7	from -1 to 1	3322	160210	procedure_occurrence: Removal of oral suture	9.80295e-23	Inf	Case	oral
7	from -1 to 1	3322	160210	condition_occurrence: Geographic tongue	9.80295e-23	Inf	Case	oral
7	from -1 to 1	3322	160210	condition_occurrence: Atrophic thrush	4.84283e-21	Inf	Case	oral
7	from -1 to 1	3322	160210	condition_occurrence: Candidiasis of mouth	4.24384e-19	290.941	Case	oral
7	from -1 to 1	3322	160210	condition_occurrence: Xerostomia	1.18086e-17	Inf	Case	oral
7	from -1 to 1	3322	160210	procedure_occurrence: Dermoscopic photography	1.79695e-17	266.971	Case	oral
7	from -1 to 1	3322	160210	measurement: Patch test	1.79695e-17	266.971	Case	oral
7	from -1 to 1	3322	160210	condition_occurrence: Hyposecretion of salivary gland	1.27503e-16	483.639	Case	oral
7	from -1 to 1	3322	160210	condition_occurrence: Ulcerative inflammation of vulva and vagina	5.8285e-16	Inf	Case	oral
7	from -1 to 1	3322	160210	condition_occurrence: Erosive lichen planus of vagina	5.8285e-16	Inf	Case	oral
7	from -1 to 1	3322	160210	condition_occurrence: Essential hypertension	4.47136e-15	6.10176	Case	oral
7	from -1 to 1	3322	160210	condition_occurrence: Abrasion of tooth	1.09738e-14	120.784	Case	oral
7	from -1 to 1	3322	160210	procedure_occurrence: Suture of cheek	2.87598e-14	Inf	Case	oral
7	from -1 to 1	3322	160210	drug_exposure: triamcinolone 0.001 MG/MG	2.87598e-14	Inf	Case	oral
7	from -1 to 1	3322	160210	condition_occurrence: Inflammatory dermatosis	3.5923e-14	41.4789	Case	oral
7	from -1 to 1	3322	160210	procedure_occurrence: Nutritional counseling for control of dental disease	6.1102e-14	29.9467	Case	oral
7	from -1 to 1	3322	160210	procedure_occurrence: Procedure on oral cavity	1.21341e-13	144.479	Case	oral
7	from -1 to 1	3322	160210	procedure_occurrence: Skin examination procedure AND/OR treatment	2.54176e-13	386.791	Case	oral
7	from -1 to 1	3322	160210	condition_occurrence: Gingival recession	2.54176e-13	386.791	Case	oral
7	from -1 to 1	3322	160210	condition_occurrence: Disturbance of oral epithelium	2.54176e-13	386.791	Case	oral
7	from -1 to 1	3322	160210	condition_occurrence: Retained dental root	3.87172e-13	108.508	Case	oral
7	from -1 to 1	3322	160210	condition_occurrence: Temporomandibular joint disorder	4.68047e-13	40.935	Case	oral
7	from -1 to 1	3322	160210	condition_occurrence: Atopic dermatitis	1.24799e-12	193.098	Case	oral
7	from -1 to 1	3322	160210	condition_occurrence: Plicated tongue	1.41869e-12	Inf	Case	oral
7	from -1 to 1	3322	160210	procedure_occurrence: Colposcopy	2.61235e-12	72.4493	Case	oral
7	from -1 to 1	3322	160210	condition_occurrence: Chronic periodontitis	4.49356e-12	128.816	Case	oral
7	from -1 to 1	3322	160210	observation: Telephone encounter	5.86232e-12	62.162	Case	oral
7	from -1 to 1	3322	160210	procedure_occurrence: Biopsy of vulva	1.11482e-11	338.499	Case	oral
7	from -1 to 1	3322	160210	procedure_occurrence: Biopsy of perineum	1.11482e-11	338.499	Case	oral
7	from -1 to 1	3322	160210	condition_occurrence: Skin finding	2.21547e-11	20.0232	Case	oral
7	from -1 to 1	3322	160210	procedure_occurrence: Induction of neuromuscular blockade	4.5861e-11	13.2845	Case	oral
7	from -1 to 1	3322	160210	drug_exposure: Clobetasol 0.0005 MG/MG Topical Solution	4.92772e-11	169.424	Case	oral
7	from -1 to 1	3322	160210	procedure_occurrence: Excision of lesion of cheek	6.99615e-11	Inf	Case	oral
7	from -1 to 1	3322	160210	condition_occurrence: Stomatitis	6.99615e-11	Inf	Case	oral
7	from -1 to 1	3322	160210	procedure_occurrence: Procedure on mouth	1.61345e-10	112.537	Case	oral
7	from -1 to 1	3322	160210	drug_exposure: hydrocortisone Topical Cream	1.61345e-10	112.537	Case	oral
7	from -1 to 1	3322	160210	procedure_occurrence: Biopsy of palate	4.81218e-10	290.412	Case	oral
7	from -1 to 1	3322	160210	condition_occurrence: Resorption of surface of tooth	4.81218e-10	290.412	Case	oral
7	from -1 to 1	3322	160210	condition_occurrence: Arrested dental caries	4.81218e-10	290.412	Case	oral
7	from -1 to 1	3322	160210	condition_occurrence: Recurrent aphthous stomatitis	4.81218e-10	290.412	Case	oral
7	from -1 to 1	3322	160210	condition_occurrence: Disorder of hard tissues of teeth	9.45997e-10	13.5085	Case	oral
7	from -1 to 1	3322	160210	procedure_occurrence: Specialized medical examination	9.92051e-10	20.1507	Case	oral
7	from -1 to 1	3322	160210	procedure_occurrence: Occlusal rehabilitation	1.02747e-09	67.7416	Case	oral
7	from -1 to 1	3322	160210	procedure_occurrence: Preventive procedure	1.48858e-09	2.77069	Case	oral
7	from -1 to 1	3322	160210	procedure_occurrence: Topical application of oral medication	1.89143e-09	144.347	Case	oral
7	from -1 to 1	3322	160210	condition_occurrence: Actinic keratosis	1.96249e-09	24.168	Case	oral
7	from -1 to 1	3322	160210	condition_occurrence: Hypothyroidism	3.23637e-09	10.3112	Case	oral
7	from -1 to 1	3322	160210	procedure_occurrence: Vaginal biopsy	3.44908e-09	Inf	Case	oral
7	from -1 to 1	3322	160210	drug_exposure: Amphotericin B 10 MG Oral Tablet	3.44908e-09	Inf	Case	oral
7	from -1 to 1	3322	160210	condition_occurrence: Disorder of palate	3.44908e-09	Inf	Case	oral
7	from -1 to 1	3322	160210	procedure_occurrence: US gynecology scan	4.62207e-09	29.7279	Case	oral
7	from -1 to 1	3322	160210	drug_exposure: 1000 MG Mometasone 0.001 MG/MG Topical Ointment	7.91254e-09	42.2808	Case	oral
7	from -1 to 1	3322	160210	condition_occurrence: Erythroplakia of mouth	2.03447e-08	242.833	Case	oral
7	from -1 to 1	3322	160210	condition_occurrence: Glossopyrosis	2.03447e-08	242.833	Case	oral
7	from -1 to 1	3322	160210	drug_exposure: 1000 MG Hydrocortisone 0.001 MG/MG Topical Ointment	5.76884e-08	28.1795	Case	oral
7	from -1 to 1	3322	160210	drug_exposure: 1000 MG econazole 0.01 MG/MG / triamcinolone 0.001 MG/MG Topical Cream	8.71825e-08	26.0172	Case	oral
7	from -1 to 1	3322	160210	condition_occurrence: Hypercholesterolemia	9.0233e-08	14.0413	Case	oral
8	from 1 to 15	3319	160071	condition_occurrence: Lichen planus	0	Inf	Case	oral
8	from 1 to 15	3319	160071	condition_occurrence: Oral lichen planus	6.22454e-227	Inf	Case	oral
8	from 1 to 15	3319	160071	observation: Patient given telephone advice during surgery hours	3.94551e-101	39.0467	Case	oral
8	from 1 to 15	3319	160071	observation: Patient given telephone advice out of hours	3.94551e-101	39.0467	Case	oral
8	from 1 to 15	3319	160071	drug_exposure: nystatin 100000 UNT/ML	1.39135e-65	161.119	Case	oral
8	from 1 to 15	3319	160071	procedure_occurrence: Biopsy of lesion of cheek	4.09074e-55	1543.14	Case	oral
8	from 1 to 15	3319	160071	drug_exposure: 1000 MG Betamethasone 0.001 MG/MG Topical Ointment	1.56919e-53	57.8754	Case	oral
8	from 1 to 15	3319	160071	procedure_occurrence: Inspection of mouth	8.20841e-50	4.58736	Case	oral
8	from 1 to 15	3319	160071	condition_occurrence: Lesion of oral mucosa	4.41679e-45	81.3393	Case	oral
8	from 1 to 15	3319	160071	procedure_occurrence: Care planning session	7.96813e-41	14.1482	Case	oral
8	from 1 to 15	3319	160071	observation: Consultation	9.69022e-35	8.05858	Case	oral
8	from 1 to 15	3319	160071	procedure_occurrence: Removal of oral suture	7.3475e-31	93.2073	Case	oral
8	from 1 to 15	3319	160071	drug_exposure: 1000 MG Betamethasone 0.001 MG/MG Topical Cream	1.03873e-30	15.2461	Case	oral
8	from 1 to 15	3319	160071	procedure_occurrence: Periodontic procedure	2.06668e-30	5.12547	Case	oral
8	from 1 to 15	3319	160071	condition_occurrence: Hypertrophic lichen planus	8.11149e-28	Inf	Case	oral
8	from 1 to 15	3319	160071	procedure_occurrence: Biopsy of floor of mouth	9.08683e-26	205.822	Case	oral
8	from 1 to 15	3319	160071	procedure_occurrence: Biopsy of tongue	9.08683e-26	205.822	Case	oral
8	from 1 to 15	3319	160071	procedure_occurrence: Diagnostic imaging of mouth	1.52884e-21	63.3777	Case	oral
8	from 1 to 15	3319	160071	drug_exposure: 1000 MG Clobetasol 0.0005 MG/MG Topical Cream	4.26387e-21	24.2584	Case	oral
8	from 1 to 15	3319	160071	condition_occurrence: Erosion of oral mucosa	2.0176e-19	97.0254	Case	oral
8	from 1 to 15	3319	160071	condition_occurrence: Disorder of oral mucous membrane	2.0176e-19	97.0254	Case	oral
8	from 1 to 15	3319	160071	condition_occurrence: Candidiasis of mouth	2.16163e-19	157.797	Case	oral
8	from 1 to 15	3319	160071	measurement: In vivo test of hypersensitivity	4.18613e-18	31.7137	Case	oral
8	from 1 to 15	3319	160071	procedure_occurrence: Local anesthesia	4.37017e-18	3.85639	Case	oral
8	from 1 to 15	3319	160071	condition_occurrence: Subacute active lichen planus	1.18044e-17	Inf	Case	oral
8	from 1 to 15	3319	160071	observation: Leukoplakia	1.79624e-17	266.981	Case	oral
8	from 1 to 15	3319	160071	drug_exposure: triamcinolone acetonide 0.055 MG/ACTUAT Metered Dose Nasal Spray	6.38778e-17	19.1936	Case	oral
8	from 1 to 15	3319	160071	procedure_occurrence: Collection of sample from mouth	8.22691e-17	176.959	Case	oral
8	from 1 to 15	3319	160071	condition_occurrence: Bullous lichen planus	2.87516e-14	Inf	Case	oral
8	from 1 to 15	3319	160071	procedure_occurrence: Specialist assessment	6.10741e-14	29.9479	Case	oral
8	from 1 to 15	3319	160071	condition_occurrence: Atrophic thrush	2.54103e-13	386.805	Case	oral
8	from 1 to 15	3319	160071	procedure_occurrence: Biopsy of lesion of gingiva	1.24763e-12	193.105	Case	oral
8	from 1 to 15	3319	160071	drug_exposure: 1000 MG Clobetasol 0.0005 MG/MG Topical Ointment	1.37359e-10	36.2628	Case	oral
8	from 1 to 15	3319	160071	procedure_occurrence: Restoration of tooth	1.48508e-10	2.51892	Case	oral
8	from 1 to 15	3319	160071	condition_occurrence: Leukoplakia	1.61306e-10	112.542	Case	oral
8	from 1 to 15	3319	160071	condition_occurrence: Dental caries extending into dentin	3.74208e-10	3.0178	Case	oral
8	from 1 to 15	3319	160071	procedure_occurrence: Biopsy of mucous membrane	4.81116e-10	290.422	Case	oral
8	from 1 to 15	3319	160071	procedure_occurrence: Biopsy of mouth	4.81116e-10	290.422	Case	oral
8	from 1 to 15	3319	160071	condition_occurrence: Lichenoid drug eruption	4.81116e-10	290.422	Case	oral
8	from 1 to 15	3319	160071	drug_exposure: Clobetasol 0.0005 MG/MG Topical Ointment Box of 100	4.04126e-09	21.7689	Case	oral
8	from 1 to 15	3319	160071	drug_exposure: miconazole	7.91061e-09	42.2824	Case	oral
8	from 1 to 15	3319	160071	procedure_occurrence: Orthopantogram	1.5421e-08	5.10117	Case	oral
8	from 1 to 15	3319	160071	drug_exposure: Clobetasol 0.0005 MG/MG Topical Solution	3.24037e-08	21.4864	Case	oral
8	from 1 to 15	3319	160071	procedure_occurrence: Specialized medical examination	4.36026e-08	5.67819	Case	oral
9	from 16 to 365	3089	148715	procedure_occurrence: Inspection of mouth	0	4.70887	Case	oral
9	from 16 to 365	3089	148715	condition_occurrence: Oral lichen planus	0	Inf	Case	oral
9	from 16 to 365	3089	148715	condition_occurrence: Lichen planus	0	Inf	Case	oral
9	from 16 to 365	3089	148715	procedure_occurrence: Biopsy of lesion of cheek	4.74016e-243	144.761	Case	oral
9	from 16 to 365	3089	148715	observation: Patient given telephone advice out of hours	1.59299e-235	10.0076	Case	oral
9	from 16 to 365	3089	148715	observation: Patient given telephone advice during surgery hours	1.59299e-235	10.0076	Case	oral
9	from 16 to 365	3089	148715	procedure_occurrence: Diagnostic imaging of mouth	5.38159e-214	57.7312	Case	oral
9	from 16 to 365	3089	148715	condition_occurrence: Hypertrophic lichen planus	1.45915e-170	Inf	Case	oral
9	from 16 to 365	3089	148715	procedure_occurrence: Periodontic procedure	2.82177e-152	3.31927	Case	oral
9	from 16 to 365	3089	148715	procedure_occurrence: Collection of sample from mouth	2.31758e-150	54.8468	Case	oral
9	from 16 to 365	3089	148715	condition_occurrence: Lesion of oral mucosa	5.46241e-145	20.6791	Case	oral
9	from 16 to 365	3089	148715	procedure_occurrence: Care planning session	2.1026e-130	5.56575	Case	oral
9	from 16 to 365	3089	148715	drug_exposure: 1000 MG Betamethasone 0.001 MG/MG Topical Ointment	2.04287e-119	11.7739	Case	oral
9	from 16 to 365	3089	148715	observation: Leukoplakia	8.09454e-111	110.596	Case	oral
9	from 16 to 365	3089	148715	drug_exposure: nystatin 100000 UNT/ML	1.07818e-110	22.7276	Case	oral
9	from 16 to 365	3089	148715	observation: Consultation	6.93434e-107	3.71952	Case	oral
9	from 16 to 365	3089	148715	condition_occurrence: Subacute active lichen planus	4.63324e-99	Inf	Case	oral
9	from 16 to 365	3089	148715	procedure_occurrence: Biopsy of floor of mouth	5.22054e-97	71.062	Case	oral
9	from 16 to 365	3089	148715	procedure_occurrence: Biopsy of tongue	5.22054e-97	71.062	Case	oral
9	from 16 to 365	3089	148715	procedure_occurrence: Specialist assessment	1.25605e-92	16.3542	Case	oral
9	from 16 to 365	3089	148715	procedure_occurrence: Biopsy of lesion of gingiva	3.09217e-91	102.966	Case	oral
9	from 16 to 365	3089	148715	procedure_occurrence: Local anesthesia	3.98522e-84	2.65889	Case	oral
9	from 16 to 365	3089	148715	procedure_occurrence: Restoration of tooth	7.56236e-83	2.38574	Case	oral
9	from 16 to 365	3089	148715	condition_occurrence: Disorder of oral mucous membrane	2.78702e-80	34.2076	Case	oral
9	from 16 to 365	3089	148715	condition_occurrence: Erosion of oral mucosa	2.78702e-80	34.2076	Case	oral
9	from 16 to 365	3089	148715	condition_occurrence: Bullous lichen planus	5.58512e-77	Inf	Case	oral
9	from 16 to 365	3089	148715	drug_exposure: 1000 MG Clobetasol 0.0005 MG/MG Topical Ointment	1.40807e-72	21.0097	Case	oral
9	from 16 to 365	3089	148715	condition_occurrence: Candidiasis of mouth	7.39764e-71	33.4502	Case	oral
9	from 16 to 365	3089	148715	condition_occurrence: Leukoplakia	1.72788e-67	100.034	Case	oral
9	from 16 to 365	3089	148715	condition_occurrence: Atrophic thrush	1.33991e-66	219.182	Case	oral
9	from 16 to 365	3089	148715	drug_exposure: triamcinolone 0.001 MG/MG	1.47236e-65	160.999	Case	oral
9	from 16 to 365	3089	148715	drug_exposure: triamcinolone acetonide 0.055 MG/ACTUAT Metered Dose Nasal Spray	2.99807e-51	8.74178	Case	oral
9	from 16 to 365	3089	148715	drug_exposure: 1000 MG Betamethasone 0.001 MG/MG Topical Cream	7.34398e-51	4.33619	Case	oral
9	from 16 to 365	3089	148715	drug_exposure: 1000 MG Clobetasol 0.0005 MG/MG Topical Cream	5.49296e-47	6.48732	Case	oral
9	from 16 to 365	3089	148715	measurement: Patch test	3.47249e-44	18.2299	Case	oral
9	from 16 to 365	3089	148715	measurement: In vivo test of hypersensitivity	5.60444e-44	9.47002	Case	oral
9	from 16 to 365	3089	148715	condition_occurrence: Dental caries extending into dentin	5.05002e-42	2.16265	Case	oral
9	from 16 to 365	3089	148715	condition_occurrence: Disorder of teeth AND/OR supporting structures	1.54482e-41	2.6672	Case	oral
9	from 16 to 365	3089	148715	condition_occurrence: Disorder of palate	2.02915e-35	105.205	Case	oral
9	from 16 to 365	3089	148715	procedure_occurrence: Biopsy of mouth	1.04792e-33	38.6407	Case	oral
9	from 16 to 365	3089	148715	procedure_occurrence: Biopsy of mucous membrane	1.04792e-33	38.6407	Case	oral
9	from 16 to 365	3089	148715	drug_exposure: Clobetasol 0.0005 MG/MG Topical Ointment Box of 100	1.52916e-33	9.24965	Case	oral
9	from 16 to 365	3089	148715	condition_occurrence: Lichenoid drug eruption	2.87239e-33	963.974	Case	oral
9	from 16 to 365	3089	148715	observation: History of event	3.06827e-31	2.0414	Case	oral
9	from 16 to 365	3089	148715	procedure_occurrence: Procedure on oral cavity	2.4545e-28	8.09552	Case	oral
9	from 16 to 365	3089	148715	procedure_occurrence: Nutritional counseling for control of dental disease	5.09573e-26	2.87235	Case	oral
9	from 16 to 365	3089	148715	condition_occurrence: Chronic gingivitis	6.28366e-26	3.33602	Case	oral
9	from 16 to 365	3089	148715	condition_occurrence: Supragingival dental calculus	9.19606e-25	2.71474	Case	oral
9	from 16 to 365	3089	148715	procedure_occurrence: Colposcopy	3.18253e-24	5.12571	Case	oral
9	from 16 to 365	3089	148715	condition_occurrence: Stomatitis	6.30728e-24	24.7364	Case	oral
9	from 16 to 365	3089	148715	condition_occurrence: Disorder of hard tissues of teeth	1.85609e-23	2.50999	Case	oral
9	from 16 to 365	3089	148715	procedure_occurrence: Tooth extraction	2.05058e-22	2.48313	Case	oral
9	from 16 to 365	3089	148715	procedure_occurrence: Removal of oral suture	2.80337e-22	7.09891	Case	oral
9	from 16 to 365	3089	148715	condition_occurrence: Ulcerative inflammation of vulva and vagina	4.93531e-21	Inf	Case	oral
9	from 16 to 365	3089	148715	condition_occurrence: Erosive lichen planus of vagina	4.93531e-21	Inf	Case	oral
9	from 16 to 365	3089	148715	condition_occurrence: Disturbance of oral epithelium	5.98243e-21	36.8045	Case	oral
9	from 16 to 365	3089	148715	procedure_occurrence: Orthopantogram	9.04113e-20	2.20689	Case	oral
9	from 16 to 365	3089	148715	procedure_occurrence: Induction of neuromuscular blockade	5.16418e-19	2.05792	Case	oral
9	from 16 to 365	3089	148715	procedure_occurrence: Specialized medical examination	7.33704e-18	2.45514	Case	oral
9	from 16 to 365	3089	148715	procedure_occurrence: Fit bite raising appliance	1.11077e-17	4.53795	Case	oral
9	from 16 to 365	3089	148715	condition_occurrence: Lichen simplex chronicus	1.11925e-17	24.8774	Case	oral
9	from 16 to 365	3089	148715	condition_occurrence: Glossopyrosis	1.68425e-17	28.3612	Case	oral
9	from 16 to 365	3089	148715	condition_occurrence: Inflammatory dermatosis	3.77173e-17	2.91544	Case	oral
9	from 16 to 365	3089	148715	condition_occurrence: Ulcerative stomatitis	9.09411e-17	36.2742	Case	oral
9	from 16 to 365	3089	148715	condition_occurrence: Malignant neoplasm of border of tongue	2.71769e-16	22.8514	Case	oral
9	from 16 to 365	3089	148715	condition_occurrence: Lichen sclerosus	4.1092e-16	5.82231	Case	oral
9	from 16 to 365	3089	148715	procedure_occurrence: Biopsy of vulva	5.50172e-16	9.27281	Case	oral
9	from 16 to 365	3089	148715	procedure_occurrence: Biopsy of perineum	5.50172e-16	9.27281	Case	oral
9	from 16 to 365	3089	148715	condition_occurrence: Periodontitis	6.11956e-16	3.20388	Case	oral
9	from 16 to 365	3089	148715	drug_exposure: betamethasone 0.0005 MG/MG Topical Ointment	1.90995e-15	5.51809	Case	oral
9	from 16 to 365	3089	148715	procedure_occurrence: Take oral or dental impression	2.08456e-15	5.50129	Case	oral
9	from 16 to 365	3089	148715	drug_exposure: Acitretin 25 MG Oral Capsule Box of 30	3.59512e-15	13.2634	Case	oral
9	from 16 to 365	3089	148715	condition_occurrence: Temporomandibular joint disorder	5.93289e-15	4.54972	Case	oral
9	from 16 to 365	3089	148715	procedure_occurrence: Procedure on mouth	8.93728e-15	3.99228	Case	oral
9	from 16 to 365	3089	148715	drug_exposure: miconazole	9.10855e-15	5.73553	Case	oral
9	from 16 to 365	3089	148715	drug_exposure: Fluconazole 50 MG Oral Capsule Box of 7	1.2802e-14	7.98128	Case	oral
9	from 16 to 365	3089	148715	condition_occurrence: Allergic contact dermatitis due to metal and metal compound	1.67276e-14	22.6679	Case	oral
9	from 16 to 365	3089	148715	procedure_occurrence: Preventive dental service	2.82474e-14	3.47487	Case	oral
9	from 16 to 365	3089	148715	condition_occurrence: Acquired absence of all teeth	1.74546e-13	3.12013	Case	oral
9	from 16 to 365	3089	148715	condition_occurrence: Asymptomatic periapical periodontitis	2.49737e-13	2.23408	Case	oral
9	from 16 to 365	3089	148715	observation: Telephone consultation	2.99838e-13	4.01537	Case	oral
9	from 16 to 365	3089	148715	observation: Telemedicine consultation with patient	2.99838e-13	4.01537	Case	oral
9	from 16 to 365	3089	148715	drug_exposure: mometasone 0.001 MG/MG Topical Cream	1.55112e-12	2.52427	Case	oral
9	from 16 to 365	3089	148715	procedure_occurrence: Biopsy of lip	1.78693e-12	26.3538	Case	oral
9	from 16 to 365	3089	148715	condition_occurrence: Geographic tongue	3.80042e-12	31.2261	Case	oral
9	from 16 to 365	3089	148715	condition_occurrence: SjÔøΩgren's syndrome	5.83962e-12	4.73586	Case	oral
9	from 16 to 365	3089	148715	drug_exposure: 1000 MG Hydrocortisone 0.001 MG/MG Topical Ointment	6.34146e-12	2.79128	Case	oral
9	from 16 to 365	3089	148715	procedure_occurrence: Restoration of part of tooth using filling	8.9782e-12	2.53507	Case	oral
9	from 16 to 365	3089	148715	condition_occurrence: Erythroplakia of mouth	1.07798e-11	37.1456	Case	oral
9	from 16 to 365	3089	148715	procedure_occurrence: Esophagogastroduodenoscopy	1.695e-11	2.17001	Case	oral
9	from 16 to 365	3089	148715	drug_exposure: hydroxocobalamin 1 MG/ML Injectable Solution	2.63987e-11	2.46021	Case	oral
9	from 16 to 365	3089	148715	condition_occurrence: Hyposecretion of salivary gland	3.09948e-11	19.3273	Case	oral
9	from 16 to 365	3089	148715	drug_exposure: Fluconazole 100 MG Oral Capsule Box of 28	3.14534e-11	9.67679	Case	oral
9	from 16 to 365	3089	148715	condition_occurrence: Xerostomia	4.31477e-11	10.4603	Case	oral
9	from 16 to 365	3089	148715	condition_occurrence: Chronic pseudomembranous oral candidiasis	7.84437e-11	64.3442	Case	oral
9	from 16 to 365	3089	148715	drug_exposure: Acitretin 10 MG Oral Capsule Box of 100	1.27862e-10	20.4358	Case	oral
9	from 16 to 365	3089	148715	procedure_occurrence: Orthodontic procedure	2.31106e-10	3.84694	Case	oral
9	from 16 to 365	3089	148715	procedure_occurrence: Biopsy of skin and/or subcutaneous tissue	2.40566e-10	3.4446	Case	oral
9	from 16 to 365	3089	148715	condition_occurrence: Chronic hyperplastic candidiasis	1.03913e-09	67.6358	Case	oral
9	from 16 to 365	3089	148715	procedure_occurrence: Procedure on tooth	1.08989e-09	3.78651	Case	oral
9	from 16 to 365	3089	148715	drug_exposure: Clobetasol 0.0005 MG/MG Topical Ointment Box of 30	1.61977e-09	5.90268	Case	oral
9	from 16 to 365	3089	148715	measurement: Prick test	2.26231e-09	4.38981	Case	oral
9	from 16 to 365	3089	148715	condition_occurrence: Subgingival dental calculus	3.24156e-09	2.1049	Case	oral
9	from 16 to 365	3089	148715	drug_exposure: Amphotericin B 10 MG Oral Tablet	4.31523e-09	8.90396	Case	oral
9	from 16 to 365	3089	148715	condition_occurrence: Megaloblastic anemia due to vitamin B-12 deficiency	9.095e-09	2.67179	Case	oral
9	from 16 to 365	3089	148715	condition_occurrence: Acute oral atrophic candidiasis	1.38315e-08	72.2698	Case	oral
9	from 16 to 365	3089	148715	drug_exposure: Fluconazole 100 MG Oral Capsule Box of 7	1.43408e-08	5.76653	Case	oral
9	from 16 to 365	3089	148715	procedure_occurrence: Narrowband (311 nanometres) ultraviolet B phototherapy	1.76178e-08	9.99443	Case	oral
9	from 16 to 365	3089	148715	procedure_occurrence: Bridge preparation of tooth or teeth	3.29632e-08	4.41899	Case	oral
9	from 16 to 365	3089	148715	condition_occurrence: Primary malignant neoplasm of buccal mucosa	5.83318e-08	28.1351	Case	oral
9	from 16 to 365	3089	148715	condition_occurrence: Generalized periodontitis	5.98533e-08	2.4809	Case	oral
9	from 16 to 365	3089	148715	condition_occurrence: Ulcerative gingivitis	7.05809e-08	120.408	Case	oral
9	from 16 to 365	3089	148715	drug_exposure: 1000 MG econazole 0.01 MG/MG / triamcinolone 0.001 MG/MG Topical Cream	7.1513e-08	2.35774	Case	oral
9	from 16 to 365	3089	148715	procedure_occurrence: Saliva examination	7.16522e-08	11.7763	Case	oral
9	from 16 to 365	3089	148715	measurement: Excretion measurement	7.16522e-08	11.7763	Case	oral
9	from 16 to 365	3089	148715	drug_exposure: fluconazole 150 MG Oral Capsule	7.75164e-08	4.58655	Case	oral
9	from 16 to 365	3089	148715	condition_occurrence: Vulvitis	9.14709e-08	14.0196	Case	oral
10	from 366 to 730	2802	135474	condition_occurrence: Oral lichen planus	0	Inf	Case	oral
10	from 366 to 730	2802	135474	condition_occurrence: Lichen planus	0	Inf	Case	oral
10	from 366 to 730	2802	135474	procedure_occurrence: Inspection of mouth	3.25064e-218	3.58419	Case	oral
10	from 366 to 730	2802	135474	procedure_occurrence: Diagnostic imaging of mouth	5.10324e-136	43.3411	Case	oral
10	from 366 to 730	2802	135474	procedure_occurrence: Periodontic procedure	2.27629e-92	2.71578	Case	oral
10	from 366 to 730	2802	135474	procedure_occurrence: Collection of sample from mouth	1.90645e-78	43.0159	Case	oral
10	from 366 to 730	2802	135474	condition_occurrence: Hypertrophic lichen planus	5.6349e-72	Inf	Case	oral
10	from 366 to 730	2802	135474	condition_occurrence: Lesion of oral mucosa	9.37543e-70	12.3692	Case	oral
10	from 366 to 730	2802	135474	procedure_occurrence: Biopsy of lesion of cheek	3.98439e-67	61.3966	Case	oral
10	from 366 to 730	2802	135474	observation: Patient given telephone advice out of hours	5.35865e-59	4.51416	Case	oral
10	from 366 to 730	2802	135474	observation: Patient given telephone advice during surgery hours	5.35865e-59	4.51416	Case	oral
10	from 366 to 730	2802	135474	condition_occurrence: Leukoplakia	8.13445e-55	89.7324	Case	oral
10	from 366 to 730	2802	135474	drug_exposure: 1000 MG Betamethasone 0.001 MG/MG Topical Ointment	4.21347e-49	6.88208	Case	oral
10	from 366 to 730	2802	135474	observation: Leukoplakia	1.06289e-48	51.5152	Case	oral
10	from 366 to 730	2802	135474	procedure_occurrence: Restoration of tooth	3.64547e-48	2.02248	Case	oral
10	from 366 to 730	2802	135474	procedure_occurrence: Care planning session	3.5251e-47	3.34711	Case	oral
10	from 366 to 730	2802	135474	drug_exposure: nystatin 100000 UNT/ML	9.08725e-45	12.7909	Case	oral
10	from 366 to 730	2802	135474	condition_occurrence: Bullous lichen planus	2.08584e-41	Inf	Case	oral
10	from 366 to 730	2802	135474	condition_occurrence: Erosion of oral mucosa	2.10691e-41	21.5911	Case	oral
10	from 366 to 730	2802	135474	condition_occurrence: Disorder of oral mucous membrane	2.10691e-41	21.5911	Case	oral
10	from 366 to 730	2802	135474	procedure_occurrence: Specialist assessment	6.46714e-40	10.0917	Case	oral
10	from 366 to 730	2802	135474	observation: Consultation	4.34237e-37	2.40503	Case	oral
10	from 366 to 730	2802	135474	condition_occurrence: Subacute active lichen planus	2.56554e-36	Inf	Case	oral
10	from 366 to 730	2802	135474	procedure_occurrence: Biopsy of lesion of gingiva	6.94056e-36	48.8713	Case	oral
10	from 366 to 730	2802	135474	procedure_occurrence: Biopsy of tongue	4.94893e-35	25.5163	Case	oral
10	from 366 to 730	2802	135474	procedure_occurrence: Biopsy of floor of mouth	4.94893e-35	25.5163	Case	oral
10	from 366 to 730	2802	135474	drug_exposure: 1000 MG Clobetasol 0.0005 MG/MG Topical Ointment	8.45792e-34	10.8644	Case	oral
10	from 366 to 730	2802	135474	drug_exposure: triamcinolone acetonide 0.055 MG/ACTUAT Metered Dose Nasal Spray	1.40674e-25	6.09999	Case	oral
10	from 366 to 730	2802	135474	observation: Dental consultation and report	6.32867e-25	2.23196	Case	oral
10	from 366 to 730	2802	135474	condition_occurrence: Disorder of teeth AND/OR supporting structures	3.44767e-23	2.20658	Case	oral
10	from 366 to 730	2802	135474	drug_exposure: triamcinolone 0.001 MG/MG	7.90861e-23	51.3682	Case	oral
10	from 366 to 730	2802	135474	condition_occurrence: Atrophic thrush	1.45704e-21	63.5933	Case	oral
10	from 366 to 730	2802	135474	condition_occurrence: Acquired absence of all teeth	7.12162e-21	3.86177	Case	oral
10	from 366 to 730	2802	135474	condition_occurrence: Disorder of palate	8.18557e-21	70.5911	Case	oral
10	from 366 to 730	2802	135474	drug_exposure: 1000 MG Betamethasone 0.001 MG/MG Topical Cream	1.16034e-20	2.8967	Case	oral
10	from 366 to 730	2802	135474	procedure_occurrence: Nutritional counseling for control of dental disease	3.85957e-20	2.6069	Case	oral
10	from 366 to 730	2802	135474	drug_exposure: 1000 MG Clobetasol 0.0005 MG/MG Topical Cream	1.43236e-19	4.05063	Case	oral
10	from 366 to 730	2802	135474	condition_occurrence: Malignant neoplasm of border of tongue	1.9633e-19	33.6809	Case	oral
10	from 366 to 730	2802	135474	drug_exposure: Clobetasol 0.0005 MG/MG Topical Ointment Box of 100	8.27086e-16	6.06378	Case	oral
10	from 366 to 730	2802	135474	procedure_occurrence: Colposcopy	5.77009e-15	4.11769	Case	oral
10	from 366 to 730	2802	135474	condition_occurrence: Chronic gingivitis	8.18445e-15	2.68442	Case	oral
10	from 366 to 730	2802	135474	procedure_occurrence: Procedure on oral cavity	1.18702e-14	5.32928	Case	oral
10	from 366 to 730	2802	135474	condition_occurrence: Periodontitis	1.21646e-14	3.09207	Case	oral
10	from 366 to 730	2802	135474	condition_occurrence: Ulcerative inflammation of vulva and vagina	2.81524e-14	Inf	Case	oral
10	from 366 to 730	2802	135474	condition_occurrence: Erosive lichen planus of vagina	2.81524e-14	Inf	Case	oral
10	from 366 to 730	2802	135474	condition_occurrence: Ulcerative stomatitis	3.47739e-14	41.6103	Case	oral
10	from 366 to 730	2802	135474	condition_occurrence: Supragingival dental calculus	5.33789e-14	2.19393	Case	oral
10	from 366 to 730	2802	135474	condition_occurrence: Lichen sclerosus	1.00967e-13	5.40658	Case	oral
10	from 366 to 730	2802	135474	condition_occurrence: Disorder of hard tissues of teeth	1.28658e-13	2.08942	Case	oral
10	from 366 to 730	2802	135474	condition_occurrence: Candidiasis of mouth	4.33164e-13	9.12355	Case	oral
10	from 366 to 730	2802	135474	procedure_occurrence: Fit bite raising appliance	4.63575e-13	3.96066	Case	oral
10	from 366 to 730	2802	135474	procedure_occurrence: Biopsy of perineum	7.86461e-13	8.81097	Case	oral
10	from 366 to 730	2802	135474	procedure_occurrence: Biopsy of vulva	7.86461e-13	8.81097	Case	oral
10	from 366 to 730	2802	135474	procedure_occurrence: Occlusal rehabilitation	2.73757e-12	3.15326	Case	oral
10	from 366 to 730	2802	135474	condition_occurrence: Primary malignant neoplasm of lower gum	3.30638e-12	44.1018	Case	oral
10	from 366 to 730	2802	135474	procedure_occurrence: Orthodontic procedure	1.25598e-11	4.21813	Case	oral
10	from 366 to 730	2802	135474	procedure_occurrence: Biopsy of lip	2.0236e-11	25.4248	Case	oral
10	from 366 to 730	2802	135474	condition_occurrence: Disturbance of oral epithelium	2.84568e-11	32.3599	Case	oral
10	from 366 to 730	2802	135474	condition_occurrence: Lichen simplex chronicus	7.25129e-11	17.6526	Case	oral
10	from 366 to 730	2802	135474	drug_exposure: hydroxocobalamin 1 MG/ML Injectable Solution	9.4986e-11	2.43419	Case	oral
10	from 366 to 730	2802	135474	procedure_occurrence: Specialized medical examination	1.50738e-10	2.04942	Case	oral
10	from 366 to 730	2802	135474	condition_occurrence: Acquired atresia of vagina	1.58414e-10	112.86	Case	oral
10	from 366 to 730	2802	135474	procedure_occurrence: Preventive dental service	2.15458e-10	3.07648	Case	oral
10	from 366 to 730	2802	135474	measurement: Patch test	2.98061e-10	6.57314	Case	oral
10	from 366 to 730	2802	135474	measurement: In vivo test of hypersensitivity	3.96061e-10	4.19041	Case	oral
10	from 366 to 730	2802	135474	condition_occurrence: Erythroplakia of mouth	4.27941e-10	84.9147	Case	oral
10	from 366 to 730	2802	135474	procedure_occurrence: Removal of oral suture	5.50453e-10	4.55119	Case	oral
10	from 366 to 730	2802	135474	procedure_occurrence: Biopsy of mouth	9.17297e-10	13.5509	Case	oral
10	from 366 to 730	2802	135474	procedure_occurrence: Biopsy of mucous membrane	9.17297e-10	13.5509	Case	oral
10	from 366 to 730	2802	135474	procedure_occurrence: Take oral or dental impression	9.5295e-10	4.42817	Case	oral
10	from 366 to 730	2802	135474	condition_occurrence: Glossopyrosis	1.32863e-09	19.4038	Case	oral
10	from 366 to 730	2802	135474	condition_occurrence: Stomatitis	1.7628e-09	12.6601	Case	oral
10	from 366 to 730	2802	135474	condition_occurrence: Subgingival dental calculus	3.11662e-09	2.16425	Case	oral
10	from 366 to 730	2802	135474	procedure_occurrence: Topical application of oral medication	5.25841e-09	4.52772	Case	oral
10	from 366 to 730	2802	135474	condition_occurrence: Primary malignant neoplasm of buccal mucosa	1.3571e-08	37.6911	Case	oral
10	from 366 to 730	2802	135474	drug_exposure: Clobetasol 0.0005 MG/MG Topical Solution	1.37293e-08	3.99325	Case	oral
10	from 366 to 730	2802	135474	procedure_occurrence: Biopsy of palate	1.55006e-08	24.2309	Case	oral
10	from 366 to 730	2802	135474	condition_occurrence: Generalized periodontitis	2.1349e-08	2.62417	Case	oral
10	from 366 to 730	2802	135474	condition_occurrence: Deep overbite	2.47261e-08	6.93831	Case	oral
10	from 366 to 730	2802	135474	procedure_occurrence: Excision of cervical lymph node	2.49564e-08	16.7878	Case	oral
10	from 366 to 730	2802	135474	procedure_occurrence: Vaginal biopsy	3.12508e-08	7.47173	Case	oral
10	from 366 to 730	2802	135474	condition_occurrence: Cardiac arrhythmia	4.28128e-08	2.21993	Case	oral
10	from 366 to 730	2802	135474	condition_occurrence: Megaloblastic anemia due to vitamin B-12 deficiency	9.36126e-08	2.61698	Case	oral
10	from 366 to 730	2802	135474	procedure_occurrence: Procedure on tooth	9.80361e-08	3.48655	Case	oral
11	from 731 to 1095	2548	123425	condition_occurrence: Lichen planus	0	Inf	Case	oral
11	from 731 to 1095	2548	123425	condition_occurrence: Oral lichen planus	0	Inf	Case	oral
11	from 731 to 1095	2548	123425	procedure_occurrence: Inspection of mouth	5.38931e-152	3.0966	Case	oral
11	from 731 to 1095	2548	123425	procedure_occurrence: Diagnostic imaging of mouth	4.3997e-69	25.4291	Case	oral
11	from 731 to 1095	2548	123425	procedure_occurrence: Periodontic procedure	5.8403e-61	2.38267	Case	oral
11	from 731 to 1095	2548	123425	condition_occurrence: Lesion of oral mucosa	5.17668e-53	10.6625	Case	oral
11	from 731 to 1095	2548	123425	procedure_occurrence: Collection of sample from mouth	1.20177e-50	28.8534	Case	oral
11	from 731 to 1095	2548	123425	condition_occurrence: Hypertrophic lichen planus	7.93434e-45	Inf	Case	oral
11	from 731 to 1095	2548	123425	drug_exposure: 1000 MG Betamethasone 0.001 MG/MG Topical Ointment	1.23668e-41	6.88343	Case	oral
11	from 731 to 1095	2548	123425	observation: Patient given telephone advice during surgery hours	1.36489e-40	3.91921	Case	oral
11	from 731 to 1095	2548	123425	observation: Patient given telephone advice out of hours	1.36489e-40	3.91921	Case	oral
11	from 731 to 1095	2548	123425	procedure_occurrence: Biopsy of lesion of cheek	1.90428e-39	33.9539	Case	oral
11	from 731 to 1095	2548	123425	condition_occurrence: Leukoplakia	3.24046e-39	72.2519	Case	oral
11	from 731 to 1095	2548	123425	drug_exposure: 1000 MG Clobetasol 0.0005 MG/MG Topical Ointment	1.28126e-37	14.3893	Case	oral
11	from 731 to 1095	2548	123425	condition_occurrence: Erosion of oral mucosa	2.66427e-35	17.937	Case	oral
11	from 731 to 1095	2548	123425	condition_occurrence: Disorder of oral mucous membrane	2.66427e-35	17.937	Case	oral
11	from 731 to 1095	2548	123425	observation: Leukoplakia	1.93308e-33	41.9965	Case	oral
11	from 731 to 1095	2548	123425	procedure_occurrence: Specialist assessment	5.06493e-32	9.59288	Case	oral
11	from 731 to 1095	2548	123425	drug_exposure: nystatin 100000 UNT/ML	8.55338e-30	10.6203	Case	oral
11	from 731 to 1095	2548	123425	procedure_occurrence: Care planning session	1.17267e-27	2.72547	Case	oral
11	from 731 to 1095	2548	123425	drug_exposure: triamcinolone acetonide 0.055 MG/ACTUAT Metered Dose Nasal Spray	4.33037e-27	6.44621	Case	oral
11	from 731 to 1095	2548	123425	drug_exposure: Clobetasol 0.0005 MG/MG Topical Ointment Box of 100	1.0938e-26	8.80001	Case	oral
11	from 731 to 1095	2548	123425	condition_occurrence: Subacute active lichen planus	3.72615e-26	Inf	Case	oral
11	from 731 to 1095	2548	123425	drug_exposure: 1000 MG Clobetasol 0.0005 MG/MG Topical Cream	6.64864e-24	4.69624	Case	oral
11	from 731 to 1095	2548	123425	condition_occurrence: Malignant neoplasm of border of tongue	7.52398e-23	42.4407	Case	oral
11	from 731 to 1095	2548	123425	procedure_occurrence: Biopsy of lesion of gingiva	1.57044e-22	34.1762	Case	oral
11	from 731 to 1095	2548	123425	condition_occurrence: Lichen sclerosus	8.64489e-22	7.8077	Case	oral
11	from 731 to 1095	2548	123425	procedure_occurrence: Biopsy of tongue	7.43212e-20	16.7571	Case	oral
11	from 731 to 1095	2548	123425	procedure_occurrence: Biopsy of floor of mouth	7.43212e-20	16.7571	Case	oral
11	from 731 to 1095	2548	123425	condition_occurrence: Candidiasis of mouth	1.94446e-19	13.5305	Case	oral
11	from 731 to 1095	2548	123425	condition_occurrence: Atrophic thrush	3.00557e-18	68.2539	Case	oral
11	from 731 to 1095	2548	123425	condition_occurrence: Disorder of palate	3.86325e-17	70.1753	Case	oral
11	from 731 to 1095	2548	123425	procedure_occurrence: Colposcopy	2.6535e-14	4.16869	Case	oral
11	from 731 to 1095	2548	123425	condition_occurrence: Bullous lichen planus	2.77137e-14	Inf	Case	oral
11	from 731 to 1095	2548	123425	condition_occurrence: Periodontitis	5.35128e-13	3.10529	Case	oral
11	from 731 to 1095	2548	123425	drug_exposure: triamcinolone 0.001 MG/MG	8.81147e-13	54.0198	Case	oral
11	from 731 to 1095	2548	123425	condition_occurrence: Disorder of hard tissues of teeth	9.68455e-13	2.09466	Case	oral
11	from 731 to 1095	2548	123425	procedure_occurrence: Procedure on oral cavity	1.60207e-12	5.35399	Case	oral
11	from 731 to 1095	2548	123425	condition_occurrence: Acquired atresia of vagina	4.33131e-12	129.469	Case	oral
11	from 731 to 1095	2548	123425	drug_exposure: 1000 MG Betamethasone 0.001 MG/MG Topical Cream	5.38124e-12	2.38834	Case	oral
11	from 731 to 1095	2548	123425	condition_occurrence: Acquired absence of all teeth	3.60771e-11	2.93119	Case	oral
11	from 731 to 1095	2548	123425	procedure_occurrence: Nutritional counseling for control of dental disease	5.04496e-11	2.1528	Case	oral
11	from 731 to 1095	2548	123425	condition_occurrence: Ulcerative inflammation of vulva and vagina	6.80808e-11	Inf	Case	oral
11	from 731 to 1095	2548	123425	condition_occurrence: Erosive lichen planus of vagina	6.80808e-11	Inf	Case	oral
11	from 731 to 1095	2548	123425	condition_occurrence: Chronic gingivitis	1.08166e-10	2.34934	Case	oral
11	from 731 to 1095	2548	123425	procedure_occurrence: Biopsy of mouth	2.72446e-10	15.367	Case	oral
11	from 731 to 1095	2548	123425	procedure_occurrence: Biopsy of mucous membrane	2.72446e-10	15.367	Case	oral
11	from 731 to 1095	2548	123425	drug_exposure: Clobetasol 0.0005 MG/MG Topical Ointment Box of 30	3.83983e-10	6.91199	Case	oral
11	from 731 to 1095	2548	123425	condition_occurrence: Disturbance of oral epithelium	5.55408e-10	29.1463	Case	oral
11	from 731 to 1095	2548	123425	condition_occurrence: Primary malignant neoplasm of lower gum	5.72598e-10	43.1838	Case	oral
11	from 731 to 1095	2548	123425	condition_occurrence: Primary malignant neoplasm of buccal mucosa	1.71715e-09	35.3313	Case	oral
11	from 731 to 1095	2548	123425	procedure_occurrence: Biopsy of perineum	1.2982e-08	6.71693	Case	oral
11	from 731 to 1095	2548	123425	procedure_occurrence: Biopsy of vulva	1.2982e-08	6.71693	Case	oral
11	from 731 to 1095	2548	123425	procedure_occurrence: Suture of cheek	1.9894e-08	244.013	Case	oral
11	from 731 to 1095	2548	123425	procedure_occurrence: Excision of lesion of cheek	2.20527e-08	22.8604	Case	oral
11	from 731 to 1095	2548	123425	condition_occurrence: Erythroplakia of mouth	2.88274e-08	58.2905	Case	oral
11	from 731 to 1095	2548	123425	drug_exposure: clindamycin Vaginal Cream	2.9146e-08	3.51429	Case	oral
11	from 731 to 1095	2548	123425	condition_occurrence: Lichen simplex chronicus	4.36642e-08	20.4547	Case	oral
11	from 731 to 1095	2548	123425	drug_exposure: hydroxocobalamin 1 MG/ML Injectable Solution	9.88474e-08	2.19386	Case	oral
12	from 1096 to 1460	2275	110345	condition_occurrence: Lichen planus	0	Inf	Case	oral
12	from 1096 to 1460	2275	110345	procedure_occurrence: Inspection of mouth	2.24216e-114	2.83727	Case	oral
12	from 1096 to 1460	2275	110345	procedure_occurrence: Periodontic procedure	1.27908e-51	2.32494	Case	oral
12	from 1096 to 1460	2275	110345	condition_occurrence: Hypertrophic lichen planus	1.50996e-46	Inf	Case	oral
12	from 1096 to 1460	2275	110345	procedure_occurrence: Diagnostic imaging of mouth	5.52476e-42	20.2171	Case	oral
12	from 1096 to 1460	2275	110345	observation: Patient given telephone advice during surgery hours	1.55513e-35	3.82764	Case	oral
12	from 1096 to 1460	2275	110345	observation: Patient given telephone advice out of hours	1.55513e-35	3.82764	Case	oral
12	from 1096 to 1460	2275	110345	condition_occurrence: Lesion of oral mucosa	1.68669e-35	8.74547	Case	oral
12	from 1096 to 1460	2275	110345	procedure_occurrence: Collection of sample from mouth	3.26763e-34	22.2905	Case	oral
12	from 1096 to 1460	2275	110345	procedure_occurrence: Biopsy of lesion of cheek	5.1756e-32	35.9448	Case	oral
12	from 1096 to 1460	2275	110345	drug_exposure: 1000 MG Betamethasone 0.001 MG/MG Topical Ointment	9.56845e-31	5.9115	Case	oral
12	from 1096 to 1460	2275	110345	condition_occurrence: Leukoplakia	3.83302e-28	49.0003	Case	oral
12	from 1096 to 1460	2275	110345	condition_occurrence: Subacute active lichen planus	7.30057e-28	Inf	Case	oral
12	from 1096 to 1460	2275	110345	drug_exposure: 1000 MG Clobetasol 0.0005 MG/MG Topical Ointment	2.43992e-27	11.4851	Case	oral
12	from 1096 to 1460	2275	110345	observation: Leukoplakia	7.51107e-26	35.6343	Case	oral
12	from 1096 to 1460	2275	110345	drug_exposure: nystatin 100000 UNT/ML	3.92886e-25	9.85927	Case	oral
12	from 1096 to 1460	2275	110345	observation: Dental consultation and report	8.97879e-25	2.37412	Case	oral
12	from 1096 to 1460	2275	110345	procedure_occurrence: Care planning session	2.44011e-24	2.68325	Case	oral
12	from 1096 to 1460	2275	110345	procedure_occurrence: Biopsy of floor of mouth	3.71581e-24	19.0832	Case	oral
12	from 1096 to 1460	2275	110345	procedure_occurrence: Biopsy of tongue	3.71581e-24	19.0832	Case	oral
12	from 1096 to 1460	2275	110345	drug_exposure: Clobetasol 0.0005 MG/MG Topical Ointment Box of 100	1.0502e-23	8.317	Case	oral
12	from 1096 to 1460	2275	110345	condition_occurrence: Malignant neoplasm of border of tongue	3.13136e-23	38.0602	Case	oral
12	from 1096 to 1460	2275	110345	condition_occurrence: Erosion of oral mucosa	1.15559e-22	14.1692	Case	oral
12	from 1096 to 1460	2275	110345	condition_occurrence: Disorder of oral mucous membrane	1.15559e-22	14.1692	Case	oral
12	from 1096 to 1460	2275	110345	observation: Consultation	2.18194e-19	2.03275	Case	oral
12	from 1096 to 1460	2275	110345	drug_exposure: triamcinolone acetonide 0.055 MG/ACTUAT Metered Dose Nasal Spray	1.68106e-17	5.45989	Case	oral
12	from 1096 to 1460	2275	110345	drug_exposure: 1000 MG Clobetasol 0.0005 MG/MG Topical Cream	1.78457e-17	4.13217	Case	oral
12	from 1096 to 1460	2275	110345	procedure_occurrence: Specialist assessment	3.34532e-17	6.57907	Case	oral
12	from 1096 to 1460	2275	110345	condition_occurrence: Candidiasis of mouth	4.72775e-16	11.4864	Case	oral
12	from 1096 to 1460	2275	110345	condition_occurrence: Lichen sclerosus	6.32376e-15	6.25733	Case	oral
12	from 1096 to 1460	2275	110345	condition_occurrence: Primary malignant neoplasm of lower gum	3.17144e-14	59.5794	Case	oral
12	from 1096 to 1460	2275	110345	condition_occurrence: Atrophic thrush	1.01205e-13	36.5586	Case	oral
12	from 1096 to 1460	2275	110345	drug_exposure: 1000 MG Betamethasone 0.001 MG/MG Topical Cream	1.40627e-13	2.57899	Case	oral
12	from 1096 to 1460	2275	110345	procedure_occurrence: Biopsy of mucous membrane	1.68289e-13	22.0214	Case	oral
12	from 1096 to 1460	2275	110345	procedure_occurrence: Biopsy of mouth	1.68289e-13	22.0214	Case	oral
12	from 1096 to 1460	2275	110345	drug_exposure: Clobetasol 0.0005 MG/MG Topical Ointment Box of 30	2.13058e-13	8.27607	Case	oral
12	from 1096 to 1460	2275	110345	procedure_occurrence: Biopsy of lesion of gingiva	2.77181e-13	32.5124	Case	oral
12	from 1096 to 1460	2275	110345	procedure_occurrence: Colposcopy	2.88863e-13	4.29371	Case	oral
12	from 1096 to 1460	2275	110345	procedure_occurrence: Biopsy of vulva	1.30167e-12	8.55741	Case	oral
12	from 1096 to 1460	2275	110345	procedure_occurrence: Biopsy of perineum	1.30167e-12	8.55741	Case	oral
12	from 1096 to 1460	2275	110345	condition_occurrence: Disorder of palate	1.70505e-12	48.7037	Case	oral
12	from 1096 to 1460	2275	110345	condition_occurrence: Primary malignant neoplasm of buccal mucosa	2.47373e-12	72.9437	Case	oral
12	from 1096 to 1460	2275	110345	condition_occurrence: Erythroplakia of mouth	5.75175e-12	40.5863	Case	oral
12	from 1096 to 1460	2275	110345	condition_occurrence: Supragingival dental calculus	6.62289e-12	2.2129	Case	oral
12	from 1096 to 1460	2275	110345	drug_exposure: triamcinolone 0.001 MG/MG	1.15845e-11	54.7669	Case	oral
12	from 1096 to 1460	2275	110345	condition_occurrence: Bullous lichen planus	6.7513e-11	Inf	Case	oral
12	from 1096 to 1460	2275	110345	procedure_occurrence: Nutritional counseling for control of dental disease	3.07681e-10	2.16764	Case	oral
12	from 1096 to 1460	2275	110345	condition_occurrence: Acquired absence of all teeth	3.60957e-10	2.87087	Case	oral
12	from 1096 to 1460	2275	110345	condition_occurrence: Acquired atresia of vagina	2.09822e-09	56.7461	Case	oral
12	from 1096 to 1460	2275	110345	drug_exposure: Amphotericin B 10 MG Oral Tablet	3.21288e-09	14.108	Case	oral
12	from 1096 to 1460	2275	110345	condition_occurrence: Chronic gingivitis	4.61322e-09	2.34754	Case	oral
12	from 1096 to 1460	2275	110345	condition_occurrence: Lichen simplex chronicus	7.44321e-09	19.9149	Case	oral
12	from 1096 to 1460	2275	110345	procedure_occurrence: Biopsy of lip	2.42387e-08	16.8527	Case	oral
12	from 1096 to 1460	2275	110345	procedure_occurrence: Preventive dental service	3.95084e-08	3.03046	Case	oral
12	from 1096 to 1460	2275	110345	condition_occurrence: Oral lichen planus	8.87637564e-316	Inf	Case	oral
13	from 1461 to 1825	2071	99871	condition_occurrence: Lichen planus	0	Inf	Case	oral
13	from 1461 to 1825	2071	99871	condition_occurrence: Oral lichen planus	1.24607e-258	Inf	Case	oral
13	from 1461 to 1825	2071	99871	procedure_occurrence: Inspection of mouth	5.0949e-90	2.64105	Case	oral
13	from 1461 to 1825	2071	99871	procedure_occurrence: Periodontic procedure	1.82465e-43	2.24596	Case	oral
13	from 1461 to 1825	2071	99871	procedure_occurrence: Diagnostic imaging of mouth	4.97793e-42	20.3111	Case	oral
13	from 1461 to 1825	2071	99871	procedure_occurrence: Collection of sample from mouth	2.64999e-39	26.8664	Case	oral
13	from 1461 to 1825	2071	99871	observation: Patient given telephone advice out of hours	9.52867e-39	4.17165	Case	oral
13	from 1461 to 1825	2071	99871	observation: Patient given telephone advice during surgery hours	9.52867e-39	4.17165	Case	oral
13	from 1461 to 1825	2071	99871	condition_occurrence: Hypertrophic lichen planus	5.30356e-38	Inf	Case	oral
13	from 1461 to 1825	2071	99871	procedure_occurrence: Biopsy of lesion of cheek	6.33168e-26	28.1911	Case	oral
13	from 1461 to 1825	2071	99871	condition_occurrence: Lesion of oral mucosa	2.08756e-25	7.09813	Case	oral
13	from 1461 to 1825	2071	99871	drug_exposure: 1000 MG Clobetasol 0.0005 MG/MG Topical Ointment	1.56609e-23	12.0612	Case	oral
13	from 1461 to 1825	2071	99871	observation: Leukoplakia	2.22442e-23	33.4976	Case	oral
13	from 1461 to 1825	2071	99871	condition_occurrence: Leukoplakia	8.0666e-23	42.3246	Case	oral
13	from 1461 to 1825	2071	99871	condition_occurrence: Subacute active lichen planus	9.67593e-23	Inf	Case	oral
13	from 1461 to 1825	2071	99871	condition_occurrence: Primary malignant neoplasm of lower gum	1.36746e-21	86.4824	Case	oral
13	from 1461 to 1825	2071	99871	drug_exposure: Clobetasol 0.0005 MG/MG Topical Ointment Box of 100	9.95711e-20	7.47916	Case	oral
13	from 1461 to 1825	2071	99871	drug_exposure: 1000 MG Betamethasone 0.001 MG/MG Topical Ointment	2.26377e-19	4.84278	Case	oral
13	from 1461 to 1825	2071	99871	procedure_occurrence: Care planning session	1.68766e-17	2.44014	Case	oral
13	from 1461 to 1825	2071	99871	condition_occurrence: Disorder of oral mucous membrane	1.94198e-17	12.5763	Case	oral
13	from 1461 to 1825	2071	99871	condition_occurrence: Erosion of oral mucosa	1.94198e-17	12.5763	Case	oral
13	from 1461 to 1825	2071	99871	drug_exposure: triamcinolone acetonide 0.055 MG/ACTUAT Metered Dose Nasal Spray	3.76228e-17	5.9519	Case	oral
13	from 1461 to 1825	2071	99871	condition_occurrence: Malignant neoplasm of border of tongue	1.93899e-16	27.7525	Case	oral
13	from 1461 to 1825	2071	99871	procedure_occurrence: Specialist assessment	2.03619e-16	7.17257	Case	oral
13	from 1461 to 1825	2071	99871	drug_exposure: 1000 MG Clobetasol 0.0005 MG/MG Topical Cream	5.09219e-16	4.11618	Case	oral
13	from 1461 to 1825	2071	99871	procedure_occurrence: Biopsy of lesion of gingiva	2.32438e-15	26.9712	Case	oral
13	from 1461 to 1825	2071	99871	procedure_occurrence: Biopsy of tongue	1.33285e-13	12.8644	Case	oral
13	from 1461 to 1825	2071	99871	procedure_occurrence: Biopsy of floor of mouth	1.33285e-13	12.8644	Case	oral
13	from 1461 to 1825	2071	99871	procedure_occurrence: Colposcopy	4.22855e-13	4.44688	Case	oral
13	from 1461 to 1825	2071	99871	condition_occurrence: Bullous lichen planus	1.41407e-12	Inf	Case	oral
13	from 1461 to 1825	2071	99871	condition_occurrence: Atrophic thrush	3.37189e-12	44.0391	Case	oral
13	from 1461 to 1825	2071	99871	drug_exposure: Clobetasol 0.0005 MG/MG Topical Ointment Box of 30	4.88861e-12	7.92063	Case	oral
13	from 1461 to 1825	2071	99871	condition_occurrence: Erythroplakia of mouth	1.31806e-11	96.9689	Case	oral
13	from 1461 to 1825	2071	99871	condition_occurrence: Primary malignant neoplasm of buccal mucosa	1.31806e-11	96.9689	Case	oral
13	from 1461 to 1825	2071	99871	condition_occurrence: Lichen sclerosus	2.43474e-10	5.13645	Case	oral
13	from 1461 to 1825	2071	99871	drug_exposure: triamcinolone 0.001 MG/MG	3.18722e-10	48.3964	Case	oral
13	from 1461 to 1825	2071	99871	drug_exposure: nystatin 100000 UNT/ML	4.05021e-10	5.7541	Case	oral
13	from 1461 to 1825	2071	99871	drug_exposure: 1000 MG Betamethasone 0.001 MG/MG Topical Cream	4.44735e-10	2.36974	Case	oral
13	from 1461 to 1825	2071	99871	condition_occurrence: Candidiasis of mouth	1.28076e-09	8.87787	Case	oral
13	from 1461 to 1825	2071	99871	condition_occurrence: Erosive lichen planus of vagina	3.44412e-09	Inf	Case	oral
13	from 1461 to 1825	2071	99871	condition_occurrence: Ulcerative inflammation of vulva and vagina	3.44412e-09	Inf	Case	oral
13	from 1461 to 1825	2071	99871	procedure_occurrence: Procedure on oral cavity	5.52275e-09	4.93058	Case	oral
13	from 1461 to 1825	2071	99871	procedure_occurrence: Biopsy of lip	1.43928e-08	18.1572	Case	oral
13	from 1461 to 1825	2071	99871	condition_occurrence: Disorder of palate	5.75149e-08	28.2101	Case	oral
1	from -1825 to -1461	4352	211712	drug_exposure: 1000 MG Clobetasol 0.0005 MG/MG Topical Cream	8.12462e-19	3.84261	Case	non-oral
1	from -1825 to -1461	4352	211712	drug_exposure: 1000 MG Betamethasone 0.001 MG/MG Topical Cream	2.6074e-14	2.36762	Case	non-oral
1	from -1825 to -1461	4352	211712	drug_exposure: mometasone 0.001 MG/MG Topical Cream	1.96588e-13	2.38309	Case	non-oral
1	from -1825 to -1461	4352	211712	drug_exposure: 1000 MG Mometasone 0.001 MG/MG Topical Ointment	2.14037e-10	3.07053	Case	non-oral
1	from -1825 to -1461	4352	211712	drug_exposure: 1000 MG econazole 0.01 MG/MG / triamcinolone 0.001 MG/MG Topical Cream	2.48087e-10	2.42698	Case	non-oral
1	from -1825 to -1461	4352	211712	drug_exposure: 1000 MG Clobetasol 0.0005 MG/MG Topical Ointment	1.6453e-08	3.82477	Case	non-oral
2	from -1460 to -1096	4352	210957	drug_exposure: 1000 MG Clobetasol 0.0005 MG/MG Topical Cream	1.52597e-21	3.91662	Case	non-oral
2	from -1460 to -1096	4352	210957	drug_exposure: 1000 MG Betamethasone 0.001 MG/MG Topical Cream	7.72545e-14	2.26862	Case	non-oral
2	from -1460 to -1096	4352	210957	drug_exposure: mometasone 0.001 MG/MG Topical Cream	1.41734e-13	2.33743	Case	non-oral
2	from -1460 to -1096	4352	210957	drug_exposure: 1000 MG Clobetasol 0.0005 MG/MG Topical Ointment	5.16028e-12	4.61087	Case	non-oral
2	from -1460 to -1096	4352	210957	drug_exposure: Betamethasone 0.001 MG/MG / Clioquinol 0.03 MG/MG Topical Cream	2.66777e-09	3.13867	Case	non-oral
3	from -1095 to -731	4354	210132	drug_exposure: 1000 MG Betamethasone 0.001 MG/MG Topical Cream	1.37756e-26	2.8644	Case	non-oral
3	from -1095 to -731	4354	210132	drug_exposure: 1000 MG Clobetasol 0.0005 MG/MG Topical Cream	1.32229e-24	4.15615	Case	non-oral
3	from -1095 to -731	4354	210132	drug_exposure: mometasone 0.001 MG/MG Topical Cream	5.72423e-16	2.46687	Case	non-oral
3	from -1095 to -731	4354	210132	drug_exposure: 1000 MG Clobetasol 0.0005 MG/MG Topical Ointment	6.18451e-13	4.87019	Case	non-oral
3	from -1095 to -731	4354	210132	drug_exposure: Clobetasol 0.0005 MG/MG Topical Ointment Box of 100	4.94723e-09	3.72194	Case	non-oral
3	from -1095 to -731	4354	210132	drug_exposure: 1000 MG Betamethasone 0.001 MG/MG Topical Ointment	7.71623e-09	2.54061	Case	non-oral
3	from -1095 to -731	4354	210132	condition_occurrence: Inflammatory dermatosis	7.89233e-09	2.27518	Case	non-oral
3	from -1095 to -731	4354	210132	drug_exposure: Clobetasol 0.0005 MG/MG Topical Ointment Box of 30	1.26132e-08	7.33247	Case	non-oral
4	from -730 to -366	4354	209100	drug_exposure: 1000 MG Clobetasol 0.0005 MG/MG Topical Cream	2.20606e-39	5.12679	Case	non-oral
4	from -730 to -366	4354	209100	drug_exposure: 1000 MG Betamethasone 0.001 MG/MG Topical Cream	5.95085e-33	3.03977	Case	non-oral
4	from -730 to -366	4354	209100	drug_exposure: mometasone 0.001 MG/MG Topical Cream	9.40343e-21	2.75915	Case	non-oral
4	from -730 to -366	4354	209100	drug_exposure: 1000 MG Clobetasol 0.0005 MG/MG Topical Ointment	1.3845e-17	6.12681	Case	non-oral
4	from -730 to -366	4354	209100	drug_exposure: 1000 MG Hydrocortisone 0.001 MG/MG Topical Ointment	2.27788e-16	2.85437	Case	non-oral
4	from -730 to -366	4354	209100	condition_occurrence: Inflammatory dermatosis	2.45936e-15	2.62989	Case	non-oral
4	from -730 to -366	4354	209100	drug_exposure: 1000 MG Betamethasone 0.001 MG/MG Topical Ointment	2.76602e-12	2.79163	Case	non-oral
4	from -730 to -366	4354	209100	drug_exposure: Clobetasol 0.0005 MG/MG Topical Ointment Box of 100	2.01296e-11	4.13485	Case	non-oral
4	from -730 to -366	4354	209100	procedure_occurrence: Colposcopy	2.13844e-11	3.21269	Case	non-oral
4	from -730 to -366	4354	209100	procedure_occurrence: Biopsy of vulva	1.57327e-10	6.83862	Case	non-oral
4	from -730 to -366	4354	209100	procedure_occurrence: Biopsy of perineum	1.57327e-10	6.83862	Case	non-oral
4	from -730 to -366	4354	209100	drug_exposure: 1000 MG econazole 0.01 MG/MG / triamcinolone 0.001 MG/MG Topical Cream	2.77259e-10	2.3505	Case	non-oral
4	from -730 to -366	4354	209100	drug_exposure: Clobetasol 0.0005 MG/MG Topical Ointment Box of 30	4.68926e-10	5.16819	Case	non-oral
4	from -730 to -366	4354	209100	drug_exposure: Mometasone 0.001 MG/MG Topical Solution	9.29222e-09	3.15548	Case	non-oral
4	from -730 to -366	4354	209100	condition_occurrence: Lichen sclerosus	1.77064e-08	4.224	Case	non-oral
4	from -730 to -366	4354	209100	condition_occurrence: Vulval and/or perineal noninflammatory disorders	2.71956e-08	6.88072	Case	non-oral
4	from -730 to -366	4354	209100	drug_exposure: 1000 MG Mometasone 0.001 MG/MG Topical Ointment	4.38717e-08	2.68774	Case	non-oral
4	from -730 to -366	4354	209100	condition_occurrence: Lichen simplex chronicus	7.39015e-08	14.4403	Case	non-oral
4	from -730 to -366	4354	209100	drug_exposure: Desonide 0.001 MG/MG Topical Cream	7.94646e-08	2.74175	Case	non-oral
4	from -730 to -366	4354	209100	procedure_occurrence: Biopsy of skin and/or subcutaneous tissue	9.77905e-08	2.64071	Case	non-oral
5	from -365 to -16	4355	208184	drug_exposure: mometasone 0.001 MG/MG Topical Cream	1.04705e-193	9.39027	Case	non-oral
5	from -365 to -16	4355	208184	procedure_occurrence: Biopsy of skin and/or subcutaneous tissue	1.43575e-144	13.9216	Case	non-oral
5	from -365 to -16	4355	208184	drug_exposure: 1000 MG Hydrocortisone 0.001 MG/MG Topical Ointment	1.3744e-119	8.34293	Case	non-oral
5	from -365 to -16	4355	208184	drug_exposure: 1000 MG Betamethasone 0.001 MG/MG Topical Ointment	3.09212e-110	9.30584	Case	non-oral
5	from -365 to -16	4355	208184	drug_exposure: 1000 MG Clobetasol 0.0005 MG/MG Topical Cream	2.30382e-92	8.43793	Case	non-oral
5	from -365 to -16	4355	208184	condition_occurrence: Skin finding	3.70649e-80	4.36985	Case	non-oral
5	from -365 to -16	4355	208184	drug_exposure: Betamethasone 0.001 MG/MG / Clioquinol 0.03 MG/MG Topical Cream	1.4494e-73	9.65388	Case	non-oral
5	from -365 to -16	4355	208184	drug_exposure: hydrocortisone	1.1581e-70	6.22712	Case	non-oral
5	from -365 to -16	4355	208184	drug_exposure: chlorhexidine	9.09236e-69	6.42769	Case	non-oral
5	from -365 to -16	4355	208184	drug_exposure: 1000 MG Mometasone 0.001 MG/MG Topical Ointment	3.27706e-59	7.70853	Case	non-oral
5	from -365 to -16	4355	208184	condition_occurrence: Eruption	2.76839e-54	8.20363	Case	non-oral
5	from -365 to -16	4355	208184	drug_exposure: Clobetasol 0.0005 MG/MG Topical Ointment Box of 100	3.33496e-50	9.4932	Case	non-oral
5	from -365 to -16	4355	208184	drug_exposure: 1000 MG econazole 0.01 MG/MG / triamcinolone 0.001 MG/MG Topical Cream	9.59577e-45	4.6368	Case	non-oral
5	from -365 to -16	4355	208184	procedure_occurrence: Biopsy of perineum	2.30944e-41	16.9878	Case	non-oral
5	from -365 to -16	4355	208184	procedure_occurrence: Biopsy of vulva	2.30944e-41	16.9878	Case	non-oral
5	from -365 to -16	4355	208184	drug_exposure: Desonide 0.001 MG/MG Topical Cream	4.34873e-39	6.21858	Case	non-oral
5	from -365 to -16	4355	208184	drug_exposure: 1000 MG Clobetasol 0.0005 MG/MG Topical Ointment	3.60039e-38	10.9204	Case	non-oral
5	from -365 to -16	4355	208184	condition_occurrence: Pruritic rash	5.97913e-37	8.65848	Case	non-oral
5	from -365 to -16	4355	208184	drug_exposure: Cetirizine 10 MG Oral Tablet Box of 30	6.66779e-34	4.46406	Case	non-oral
5	from -365 to -16	4355	208184	condition_occurrence: Changes in skin texture	3.49586e-33	4.16189	Case	non-oral
5	from -365 to -16	4355	208184	drug_exposure: Hydrocortisone 0.001 MG/MG Topical Ointment Box of 30	7.06647e-30	6.62526	Case	non-oral
5	from -365 to -16	4355	208184	procedure_occurrence: Colposcopy	7.62452e-29	5.21503	Case	non-oral
5	from -365 to -16	4355	208184	condition_occurrence: Lichen sclerosus	9.672e-26	7.19521	Case	non-oral
5	from -365 to -16	4355	208184	drug_exposure: Betamethasone 0.001 MG/MG / Fusidate 0.02 MG/MG Topical Cream	4.57954e-25	5.93026	Case	non-oral
5	from -365 to -16	4355	208184	drug_exposure: Mometasone 0.001 MG/MG Topical Solution	3.55121e-24	5.6703	Case	non-oral
5	from -365 to -16	4355	208184	condition_occurrence: Open wound	4.52302e-23	2.02407	Case	non-oral
5	from -365 to -16	4355	208184	condition_occurrence: Balanoposthitis	4.58922e-23	12.9391	Case	non-oral
5	from -365 to -16	4355	208184	condition_occurrence: Actinic keratosis	1.40303e-21	3.3009	Case	non-oral
5	from -365 to -16	4355	208184	drug_exposure: hydrocortisone Topical Cream	1.69461e-20	4.61707	Case	non-oral
5	from -365 to -16	4355	208184	drug_exposure: betamethasone 1 MG/ML Topical Solution	5.03047e-20	3.70906	Case	non-oral
5	from -365 to -16	4355	208184	procedure_occurrence: Dermoscopic photography	1.0519e-19	8.02554	Case	non-oral
5	from -365 to -16	4355	208184	condition_occurrence: Vulval and/or perineal noninflammatory disorders	1.76018e-19	11.81	Case	non-oral
5	from -365 to -16	4355	208184	condition_occurrence: Ulceration of vulva	2.42809e-19	33.2408	Case	non-oral
5	from -365 to -16	4355	208184	drug_exposure: Hydrocortisone 0.001 MG/MG Topical Solution	2.6392e-18	4.45476	Case	non-oral
5	from -365 to -16	4355	208184	condition_occurrence: Lichen simplex chronicus	3.53169e-18	23.3848	Case	non-oral
5	from -365 to -16	4355	208184	condition_occurrence: Nummular eczema	5.10751e-18	7.90101	Case	non-oral
5	from -365 to -16	4355	208184	condition_occurrence: Pustular psoriasis of palms and soles	1.07618e-17	10.4697	Case	non-oral
5	from -365 to -16	4355	208184	condition_occurrence: Disorder of skin and/or subcutaneous tissue	1.14381e-17	5.36819	Case	non-oral
5	from -365 to -16	4355	208184	drug_exposure: triamcinolone 0.001 MG/MG	1.36438e-17	34.8875	Case	non-oral
5	from -365 to -16	4355	208184	condition_occurrence: Pruritus of vulva	1.58145e-17	15.0986	Case	non-oral
5	from -365 to -16	4355	208184	drug_exposure: prednisolone 20 MG Oral Tablet Box of 30	1.66636e-17	2.00753	Case	non-oral
5	from -365 to -16	4355	208184	condition_occurrence: Atopic dermatitis	1.7065e-17	4.746	Case	non-oral
5	from -365 to -16	4355	208184	condition_occurrence: Contact dermatitis	3.0265e-17	9.98311	Case	non-oral
5	from -365 to -16	4355	208184	condition_occurrence: Chloasma	4.28246e-17	5.73423	Case	non-oral
5	from -365 to -16	4355	208184	drug_exposure: Clobetasol 0.0005 MG/MG Topical Solution	4.30704e-17	4.82081	Case	non-oral
5	from -365 to -16	4355	208184	drug_exposure: Fusidate 0.02 MG/MG / Hydrocortisone 0.01 MG/MG Topical Cream	1.58074e-16	8.30036	Case	non-oral
5	from -365 to -16	4355	208184	drug_exposure: Clobetasol 0.0005 MG/MG Topical Ointment Box of 30	4.00529e-16	6.96509	Case	non-oral
5	from -365 to -16	4355	208184	drug_exposure: zinc oxide 0.2 MG/MG Topical Ointment	2.41238e-15	10.5231	Case	non-oral
5	from -365 to -16	4355	208184	drug_exposure: Fluconazole 150 MG Oral Capsule Box of 1	3.92335e-15	2.2446	Case	non-oral
5	from -365 to -16	4355	208184	drug_exposure: desloratadine 5 MG Oral Tablet Box of 30	4.33308e-15	2.79818	Case	non-oral
5	from -365 to -16	4355	208184	drug_exposure: 1000 MG methylprednisolone 0.001 MG/MG Topical Cream	2.52706e-14	9.96583	Case	non-oral
5	from -365 to -16	4355	208184	condition_occurrence: Besnier's prurigo	1.03101e-13	4.15038	Case	non-oral
5	from -365 to -16	4355	208184	condition_occurrence: Pityriasis rosea	1.21091e-13	35.9456	Case	non-oral
5	from -365 to -16	4355	208184	condition_occurrence: Localized infection of skin AND/OR subcutaneous tissue	1.2452e-13	3.52627	Case	non-oral
5	from -365 to -16	4355	208184	drug_exposure: betamethasone 0.0005 MG/MG Topical Ointment	1.59777e-13	4.17883	Case	non-oral
5	from -365 to -16	4355	208184	drug_exposure: Fluconazole 50 MG Oral Capsule Box of 7	1.85046e-13	6.37796	Case	non-oral
5	from -365 to -16	4355	208184	drug_exposure: Hydroxyzine 25 MG Oral Tablet Box of 25	5.97142e-13	16.7313	Case	non-oral
5	from -365 to -16	4355	208184	observation: Leukoplakia	8.19027e-13	14.2175	Case	non-oral
5	from -365 to -16	4355	208184	drug_exposure: betamethasone 0.001 MG/MG / clioquinol 0.03 MG/MG Topical Ointment	2.05594e-12	13.2269	Case	non-oral
5	from -365 to -16	4355	208184	condition_occurrence: Papulosquamous dermatosis	6.66923e-12	39.922	Case	non-oral
5	from -365 to -16	4355	208184	procedure_occurrence: Biopsy of subcutaneous tissue	1.45077e-11	7.41368	Case	non-oral
5	from -365 to -16	4355	208184	drug_exposure: Fluconazole 150 MG Oral Capsule Box of 4	2.03511e-11	2.54678	Case	non-oral
5	from -365 to -16	4355	208184	drug_exposure: desonide Topical Ointment	2.93904e-11	6.68466	Case	non-oral
5	from -365 to -16	4355	208184	drug_exposure: levocetirizine 5 MG Oral Tablet Box of 28	4.52342e-11	4.21952	Case	non-oral
5	from -365 to -16	4355	208184	procedure_occurrence: Biopsy of skin	6.1728e-11	7.79317	Case	non-oral
5	from -365 to -16	4355	208184	procedure_occurrence: Vaginal biopsy	7.74507e-11	8.30382	Case	non-oral
5	from -365 to -16	4355	208184	condition_occurrence: Lesion of oral mucosa	1.06849e-10	3.41357	Case	non-oral
5	from -365 to -16	4355	208184	condition_occurrence: Guttate psoriasis	1.3817e-10	20.2721	Case	non-oral
5	from -365 to -16	4355	208184	condition_occurrence: Neoplasm of uncertain behavior of skin	1.60139e-10	3.80802	Case	non-oral
5	from -365 to -16	4355	208184	procedure_occurrence: Biopsy of penis	1.71573e-10	111.505	Case	non-oral
5	from -365 to -16	4355	208184	condition_occurrence: Disorder of penis	2.21089e-10	11.5703	Case	non-oral
5	from -365 to -16	4355	208184	condition_occurrence: Infestation by Sarcoptes scabiei var hominis	2.72521e-10	7.06646	Case	non-oral
5	from -365 to -16	4355	208184	drug_exposure: Itraconazole 100 MG Oral Capsule Box of 14	3.63107e-10	6.10853	Case	non-oral
5	from -365 to -16	4355	208184	condition_occurrence: Discoid lupus erythematosus	8.335e-10	13.698	Case	non-oral
5	from -365 to -16	4355	208184	drug_exposure: glycerin Topical Cream	9.39842e-10	4.59088	Case	non-oral
5	from -365 to -16	4355	208184	condition_occurrence: Acute vulvitis	1.43973e-09	25.3689	Case	non-oral
5	from -365 to -16	4355	208184	condition_occurrence: Cheilitis	3.12195e-09	31.9512	Case	non-oral
5	from -365 to -16	4355	208184	drug_exposure: miconazole	3.13651e-09	3.91351	Case	non-oral
5	from -365 to -16	4355	208184	condition_occurrence: Infective dermatitis	6.66937e-09	4.86545	Case	non-oral
5	from -365 to -16	4355	208184	drug_exposure: Hydroxyzine 25 MG Oral Tablet Box of 100	8.46828e-09	19.5935	Case	non-oral
5	from -365 to -16	4355	208184	condition_occurrence: Prurigo nodularis	1.12324e-08	12.256	Case	non-oral
5	from -365 to -16	4355	208184	drug_exposure: 1000 MG methylprednisolone 0.001 MG/MG Topical Ointment	3.65192e-08	9.27433	Case	non-oral
5	from -365 to -16	4355	208184	condition_occurrence: Leukoplakia of vulva	6.65485e-08	19.154	Case	non-oral
5	from -365 to -16	4355	208184	drug_exposure: Itraconazole 100 MG Oral Capsule Box of 6	7.10915e-08	5.47179	Case	non-oral
5	from -365 to -16	4355	208184	procedure_occurrence: Cryotherapy	8.66182e-08	4.34331	Case	non-oral
5	from -365 to -16	4355	208184	condition_occurrence: Skin changes due to chronic exposure to non-ionizing radiation	9.72577e-08	13.91	Case	non-oral
5	from -365 to -16	4355	208184	condition_occurrence: Inflammatory dermatosis	1.6e-322	13.5279	Case	non-oral
5	from -365 to -16	4355	208184	drug_exposure: 1000 MG Betamethasone 0.001 MG/MG Topical Cream	7.38416e-319	11.0765	Case	non-oral
6	from -15 to -1	4355	208117	condition_occurrence: Inflammatory dermatosis	6.78303e-140	44.0835	Case	non-oral
6	from -15 to -1	4355	208117	condition_occurrence: Skin finding	2.61528e-55	16.6476	Case	non-oral
6	from -15 to -1	4355	208117	drug_exposure: 1000 MG Betamethasone 0.001 MG/MG Topical Cream	5.2324e-33	14.0134	Case	non-oral
6	from -15 to -1	4355	208117	drug_exposure: mometasone 0.001 MG/MG Topical Cream	2.06344e-29	17.3395	Case	non-oral
6	from -15 to -1	4355	208117	condition_occurrence: Eruption	4.92148e-19	26.8131	Case	non-oral
6	from -15 to -1	4355	208117	procedure_occurrence: Biopsy of skin and/or subcutaneous tissue	1.65577e-18	24.6296	Case	non-oral
6	from -15 to -1	4355	208117	drug_exposure: 1000 MG Clobetasol 0.0005 MG/MG Topical Cream	2.52117e-16	17.5337	Case	non-oral
6	from -15 to -1	4355	208117	drug_exposure: hydrocortisone	3.34259e-15	13.3252	Case	non-oral
6	from -15 to -1	4355	208117	measurement: In vivo test of hypersensitivity	4.07973e-15	25.6879	Case	non-oral
6	from -15 to -1	4355	208117	condition_occurrence: Open wound	7.40925e-15	4.41491	Case	non-oral
6	from -15 to -1	4355	208117	drug_exposure: 1000 MG Hydrocortisone 0.001 MG/MG Topical Ointment	1.85973e-14	13.2073	Case	non-oral
6	from -15 to -1	4355	208117	condition_occurrence: Changes in skin texture	1.80523e-13	11.391	Case	non-oral
6	from -15 to -1	4355	208117	drug_exposure: 1000 MG Betamethasone 0.001 MG/MG Topical Ointment	3.95148e-13	15.0474	Case	non-oral
6	from -15 to -1	4355	208117	drug_exposure: chlorhexidine	1.34043e-12	12.1678	Case	non-oral
6	from -15 to -1	4355	208117	condition_occurrence: Chloasma	6.36251e-12	61.5597	Case	non-oral
6	from -15 to -1	4355	208117	condition_occurrence: Pruritic rash	1.26767e-11	21.2937	Case	non-oral
6	from -15 to -1	4355	208117	condition_occurrence: Atopic dermatitis	2.46491e-11	19.8252	Case	non-oral
6	from -15 to -1	4355	208117	drug_exposure: Betamethasone 0.001 MG/MG / Clioquinol 0.03 MG/MG Topical Cream	4.60836e-11	18.5467	Case	non-oral
6	from -15 to -1	4355	208117	drug_exposure: Desonide 0.001 MG/MG Topical Cream	3.72044e-09	11.7321	Case	non-oral
6	from -15 to -1	4355	208117	drug_exposure: 1000 MG Clobetasol 0.0005 MG/MG Topical Ointment	4.57528e-09	47.8593	Case	non-oral
7	from -1 to 1	4355	208097	procedure_occurrence: Biopsy of skin and/or subcutaneous tissue	0	1938.07	Case	non-oral
7	from -1 to 1	4355	208097	condition_occurrence: Lichen planus	0	Inf	Case	non-oral
7	from -1 to 1	4355	208097	condition_occurrence: Hypertrophic lichen planus	0	Inf	Case	non-oral
7	from -1 to 1	4355	208097	drug_exposure: mometasone 0.001 MG/MG Topical Cream	0	454.814	Case	non-oral
7	from -1 to 1	4355	208097	drug_exposure: 1000 MG Betamethasone 0.001 MG/MG Topical Cream	0	825.546	Case	non-oral
7	from -1 to 1	4355	208097	drug_exposure: 1000 MG Clobetasol 0.0005 MG/MG Topical Cream	0	1059.38	Case	non-oral
7	from -1 to 1	4355	208097	drug_exposure: 1000 MG Betamethasone 0.001 MG/MG Topical Ointment	5.44889e-242	673.74	Case	non-oral
7	from -1 to 1	4355	208097	condition_occurrence: Ulcerative inflammation of vulva and vagina	2.81272e-146	Inf	Case	non-oral
7	from -1 to 1	4355	208097	condition_occurrence: Erosive lichen planus of vagina	2.81272e-146	Inf	Case	non-oral
7	from -1 to 1	4355	208097	procedure_occurrence: Colposcopy	2.37256e-145	357.134	Case	non-oral
7	from -1 to 1	4355	208097	condition_occurrence: Subacute active lichen planus	1.71856e-139	Inf	Case	non-oral
7	from -1 to 1	4355	208097	procedure_occurrence: Biopsy of perineum	9.92163e-118	1162.21	Case	non-oral
7	from -1 to 1	4355	208097	procedure_occurrence: Biopsy of vulva	9.92163e-118	1162.21	Case	non-oral
7	from -1 to 1	4355	208097	condition_occurrence: Inflammatory dermatosis	7.04523e-115	154.143	Case	non-oral
7	from -1 to 1	4355	208097	drug_exposure: Clobetasol 0.0005 MG/MG Topical Ointment Box of 100	2.97507e-99	509.608	Case	non-oral
7	from -1 to 1	4355	208097	condition_occurrence: Bullous lichen planus	2.4344e-90	Inf	Case	non-oral
7	from -1 to 1	4355	208097	drug_exposure: 1000 MG Mometasone 0.001 MG/MG Topical Ointment	1.68507e-87	239.666	Case	non-oral
7	from -1 to 1	4355	208097	drug_exposure: prednisolone 20 MG Oral Tablet Box of 30	1.71869e-83	65.6649	Case	non-oral
7	from -1 to 1	4355	208097	drug_exposure: 1000 MG econazole 0.01 MG/MG / triamcinolone 0.001 MG/MG Topical Cream	5.32991e-79	176.967	Case	non-oral
7	from -1 to 1	4355	208097	drug_exposure: 1000 MG Hydrocortisone 0.001 MG/MG Topical Ointment	5.32991e-79	176.967	Case	non-oral
7	from -1 to 1	4355	208097	drug_exposure: Desonide 0.001 MG/MG Topical Cream	5.34529e-72	258.691	Case	non-oral
7	from -1 to 1	4355	208097	condition_occurrence: Essential hypertension	1.95458e-70	14.3253	Case	non-oral
7	from -1 to 1	4355	208097	condition_occurrence: Skin finding	1.97345e-63	66.1699	Case	non-oral
7	from -1 to 1	4355	208097	procedure_occurrence: Skin examination procedure AND/OR treatment	4.77744e-63	329.877	Case	non-oral
7	from -1 to 1	4355	208097	drug_exposure: Clobetasol 0.0005 MG/MG Topical Solution	3.49774e-58	Inf	Case	non-oral
7	from -1 to 1	4355	208097	condition_occurrence: Actinic keratosis	2.01168e-57	119.041	Case	non-oral
7	from -1 to 1	4355	208097	procedure_occurrence: Vaginal smear biopsy	1.32987e-56	227.491	Case	non-oral
7	from -1 to 1	4355	208097	procedure_occurrence: Transvaginal ultrasound examination of female genital tract	3.85377e-56	65.3197	Case	non-oral
7	from -1 to 1	4355	208097	drug_exposure: Clobetasol 0.0005 MG/MG Topical Ointment Box of 30	4.23689e-54	337.409	Case	non-oral
7	from -1 to 1	4355	208097	procedure_occurrence: Dermoscopic photography	4.55362e-52	762.891	Case	non-oral
7	from -1 to 1	4355	208097	procedure_occurrence: Vaginal biopsy	1.30172e-51	1562.04	Case	non-oral
7	from -1 to 1	4355	208097	drug_exposure: 1000 MG Clobetasol 0.0005 MG/MG Topical Ointment	1.30172e-51	1562.04	Case	non-oral
7	from -1 to 1	4355	208097	drug_exposure: hydrocortisone	2.02302e-51	158.108	Case	non-oral
7	from -1 to 1	4355	208097	drug_exposure: zinc oxide 0.2 MG/MG Topical Ointment	2.33917e-49	497.231	Case	non-oral
7	from -1 to 1	4355	208097	condition_occurrence: Lichen sclerosus	4.67653e-46	464.957	Case	non-oral
7	from -1 to 1	4355	208097	drug_exposure: chlorhexidine	5.11168e-40	150.184	Case	non-oral
7	from -1 to 1	4355	208097	condition_occurrence: Seborrheic keratosis	1.24893e-37	82.1487	Case	non-oral
7	from -1 to 1	4355	208097	procedure_occurrence: US gynecology scan	9.19204e-34	128.033	Case	non-oral
7	from -1 to 1	4355	208097	measurement: Patch test	9.45833e-34	264.983	Case	non-oral
7	from -1 to 1	4355	208097	condition_occurrence: Seborrheic dermatitis	3.92334e-32	253.134	Case	non-oral
7	from -1 to 1	4355	208097	measurement: In vivo test of hypersensitivity	3.42235e-31	131.992	Case	non-oral
7	from -1 to 1	4355	208097	drug_exposure: betamethasone 0.0005 MG/MG Topical Ointment	1.61524e-30	241.351	Case	non-oral
7	from -1 to 1	4355	208097	drug_exposure: betamethasone 1 MG/ML Topical Solution	3.84001e-29	68.9152	Case	non-oral
7	from -1 to 1	4355	208097	condition_occurrence: Besnier's prurigo	2.49873e-27	62.1389	Case	non-oral
7	from -1 to 1	4355	208097	drug_exposure: Betamethasone 0.001 MG/MG / Clioquinol 0.03 MG/MG Topical Cream	1.20418e-26	172.235	Case	non-oral
7	from -1 to 1	4355	208097	condition_occurrence: Lichen simplex chronicus	4.63065e-26	Inf	Case	non-oral
7	from -1 to 1	4355	208097	drug_exposure: Hydrocortisone 0.001 MG/MG Topical Solution	1.06979e-25	203.691	Case	non-oral
7	from -1 to 1	4355	208097	condition_occurrence: Onychomycosis due to dermatophyte	7.26714e-25	711.226	Case	non-oral
7	from -1 to 1	4355	208097	condition_occurrence: Rosacea	8.64843e-25	256.757	Case	non-oral
7	from -1 to 1	4355	208097	drug_exposure: prednisolone 5 MG Oral Tablet Box of 30	3.87833e-24	53.3273	Case	non-oral
7	from -1 to 1	4355	208097	drug_exposure: urea 0.05 MG/MG Topical Ointment	6.28268e-23	127.8	Case	non-oral
7	from -1 to 1	4355	208097	condition_occurrence: Urinary incontinence	1.27749e-22	34.7615	Case	non-oral
7	from -1 to 1	4355	208097	condition_occurrence: Psoriasis vulgaris	8.25186e-21	26.5257	Case	non-oral
7	from -1 to 1	4355	208097	drug_exposure: Estradiol 0.01 MG Vaginal Tablet	8.83408e-20	10.7647	Case	non-oral
7	from -1 to 1	4355	208097	condition_occurrence: Pure hypercholesterolemia	1.3354e-19	29.3954	Case	non-oral
7	from -1 to 1	4355	208097	condition_occurrence: Tinea pedis	4.75084e-19	288.023	Case	non-oral
7	from -1 to 1	4355	208097	drug_exposure: Mometasone 0.001 MG/MG Topical Solution	6.38331e-19	59.9252	Case	non-oral
7	from -1 to 1	4355	208097	condition_occurrence: Varicose veins of lower extremity with inflammation	2.3306e-18	191.405	Case	non-oral
7	from -1 to 1	4355	208097	drug_exposure: Hydrocortisone 0.001 MG/MG Topical Ointment Box of 30	2.68159e-18	103.861	Case	non-oral
7	from -1 to 1	4355	208097	condition_occurrence: Balanoposthitis	3.12311e-18	530.383	Case	non-oral
7	from -1 to 1	4355	208097	condition_occurrence: Pruritic rash	5.37513e-18	47.941	Case	non-oral
7	from -1 to 1	4355	208097	procedure_occurrence: Counseling	5.66156e-18	16.0059	Case	non-oral
7	from -1 to 1	4355	208097	drug_exposure: Betamethasone 0.001 MG/MG / Fusidate 0.02 MG/MG Topical Cream	3.05117e-17	114.818	Case	non-oral
7	from -1 to 1	4355	208097	condition_occurrence: Allergic contact dermatitis due to metal and metal compound	1.39996e-16	478.879	Case	non-oral
7	from -1 to 1	4355	208097	drug_exposure: hydrocortisone Topical Cream	2.39169e-16	82.2289	Case	non-oral
7	from -1 to 1	4355	208097	drug_exposure: Cetirizine 10 MG Oral Tablet Box of 100	2.99011e-16	10.1744	Case	non-oral
7	from -1 to 1	4355	208097	drug_exposure: 1000 MG Clobetasone 0.0005 MG/MG Topical Cream	6.33909e-16	Inf	Case	non-oral
7	from -1 to 1	4355	208097	drug_exposure: betamethasone 0.0005 MG/MG	8.99018e-16	47.9194	Case	non-oral
7	from -1 to 1	4355	208097	condition_occurrence: Disorder of skin and/or subcutaneous tissue	1.05397e-15	105.06	Case	non-oral
7	from -1 to 1	4355	208097	condition_occurrence: Type 2 diabetes mellitus without complication	2.99101e-15	11.2377	Case	non-oral
7	from -1 to 1	4355	208097	drug_exposure: Acitretin 25 MG Oral Capsule Box of 30	3.50583e-15	160.015	Case	non-oral
7	from -1 to 1	4355	208097	drug_exposure: desloratadine 5 MG Oral Tablet Box of 100	5.70255e-15	15.9921	Case	non-oral
7	from -1 to 1	4355	208097	condition_occurrence: Hypercholesterolemia	6.85379e-15	20.7343	Case	non-oral
7	from -1 to 1	4355	208097	condition_occurrence: Hypothyroidism	9.61963e-15	15.4216	Case	non-oral
7	from -1 to 1	4355	208097	drug_exposure: triamcinolone 0.001 MG/MG	3.098e-14	Inf	Case	non-oral
7	from -1 to 1	4355	208097	drug_exposure: 1000 MG methylprednisolone 0.001 MG/MG Topical Cream	3.35931e-14	214.757	Case	non-oral
7	from -1 to 1	4355	208097	drug_exposure: clindamycin Vaginal Cream	3.54558e-14	95.9437	Case	non-oral
7	from -1 to 1	4355	208097	condition_occurrence: Melanocytic nevus	3.75759e-14	58.5435	Case	non-oral
7	from -1 to 1	4355	208097	condition_occurrence: Atopic dermatitis	4.01236e-14	41.0641	Case	non-oral
7	from -1 to 1	4355	208097	observation: Basal cell carcinoma	1.31899e-13	143.064	Case	non-oral
7	from -1 to 1	4355	208097	condition_occurrence: Menopausal syndrome	1.51965e-13	47.8978	Case	non-oral
7	from -1 to 1	4355	208097	condition_occurrence: Dermatographic urticaria	2.73749e-13	383.036	Case	non-oral
7	from -1 to 1	4355	208097	drug_exposure: desonide Topical Ointment	2.73749e-13	383.036	Case	non-oral
7	from -1 to 1	4355	208097	drug_exposure: prednisolone 5 MG Oral Tablet Box of 100	4.17273e-13	9.89237	Case	non-oral
7	from -1 to 1	4355	208097	drug_exposure: cephalexin 750 MG Oral Capsule	4.59847e-13	10.723	Case	non-oral
7	from -1 to 1	4355	208097	procedure_occurrence: Coping skills education, guidance, and counseling	4.88382e-13	59.8574	Case	non-oral
7	from -1 to 1	4355	208097	drug_exposure: glycerin Topical Cream	4.88382e-13	59.8574	Case	non-oral
7	from -1 to 1	4355	208097	drug_exposure: Fluconazole 150 MG Oral Capsule Box of 4	5.17783e-13	40.5285	Case	non-oral
7	from -1 to 1	4355	208097	drug_exposure: desloratadine 5 MG Oral Tablet Box of 30	5.33117e-13	30.2387	Case	non-oral
7	from -1 to 1	4355	208097	condition_occurrence: Changes in skin texture	8.36925e-13	28.7352	Case	non-oral
7	from -1 to 1	4355	208097	measurement: Prick test	1.15652e-12	86.2803	Case	non-oral
7	from -1 to 1	4355	208097	condition_occurrence: Atrophic vaginitis	1.15652e-12	86.2803	Case	non-oral
7	from -1 to 1	4355	208097	procedure_occurrence: Biopsy of subcutaneous tissue	1.34386e-12	191.231	Case	non-oral
7	from -1 to 1	4355	208097	procedure_occurrence: Biopsy of skin	1.34386e-12	191.231	Case	non-oral
7	from -1 to 1	4355	208097	procedure_occurrence: Cervical biopsy	1.34386e-12	191.231	Case	non-oral
7	from -1 to 1	4355	208097	condition_occurrence: Prurigo nodularis	1.34386e-12	191.231	Case	non-oral
7	from -1 to 1	4355	208097	condition_occurrence: Vulvovaginal disease	1.5137e-12	Inf	Case	non-oral
7	from -1 to 1	4355	208097	drug_exposure: Cetirizine 10 MG Oral Tablet Box of 30	6.69597e-12	39.9054	Case	non-oral
7	from -1 to 1	4355	208097	drug_exposure: levocetirizine 5 MG Oral Tablet Box of 100	8.95417e-12	22.099	Case	non-oral
7	from -1 to 1	4355	208097	condition_occurrence: Vulvitis	1.18927e-11	335.234	Case	non-oral
7	from -1 to 1	4355	208097	drug_exposure: Desoximetasone 0.0025 MG/MG Topical Cream	1.18927e-11	335.234	Case	non-oral
7	from -1 to 1	4355	208097	condition_occurrence: Asthma	2.43596e-11	8.99215	Case	non-oral
7	from -1 to 1	4355	208097	procedure_occurrence: Endometrial biopsy	3.63764e-11	76.5578	Case	non-oral
7	from -1 to 1	4355	208097	condition_occurrence: Eruption	3.63764e-11	76.5578	Case	non-oral
7	from -1 to 1	4355	208097	procedure_occurrence: Other specified other destruction of lesion of skin of head or neck	7.39432e-11	Inf	Case	non-oral
7	from -1 to 1	4355	208097	condition_occurrence: Intertrigo	7.39432e-11	Inf	Case	non-oral
7	from -1 to 1	4355	208097	condition_occurrence: Vulval and/or perineal noninflammatory disorders	7.39432e-11	Inf	Case	non-oral
7	from -1 to 1	4355	208097	condition_occurrence: Vitiligo	7.39432e-11	Inf	Case	non-oral
7	from -1 to 1	4355	208097	procedure_occurrence: Narrowband (311 nanometres) ultraviolet B phototherapy	1.49116e-10	35.9065	Case	non-oral
7	from -1 to 1	4355	208097	procedure_occurrence: Cryotherapy	1.72061e-10	111.459	Case	non-oral
7	from -1 to 1	4355	208097	condition_occurrence: Melanocytic nevus of trunk	1.72061e-10	111.459	Case	non-oral
7	from -1 to 1	4355	208097	condition_occurrence: Neoplasm of uncertain behavior of skin	1.75334e-10	54.7024	Case	non-oral
7	from -1 to 1	4355	208097	condition_occurrence: Polyarthropathy	3.99486e-10	30.7543	Case	non-oral
7	from -1 to 1	4355	208097	procedure_occurrence: Destruction of lesion of skin	5.0852e-10	287.624	Case	non-oral
7	from -1 to 1	4355	208097	drug_exposure: fluconazole 150 MG Oral Capsule	5.0852e-10	287.624	Case	non-oral
7	from -1 to 1	4355	208097	condition_occurrence: Postmenopausal bleeding	6.2744e-10	28.7162	Case	non-oral
7	from -1 to 1	4355	208097	condition_occurrence: Atrial arrhythmia	6.72399e-10	4.85797	Case	non-oral
7	from -1 to 1	4355	208097	condition_occurrence: Basal cell carcinoma, NOS, of skin of other and unspecified parts of face	9.62376e-10	26.927	Case	non-oral
7	from -1 to 1	4355	208097	drug_exposure: Cephalexin 500 MG Oral Tablet Box of 20	1.05089e-09	13.3631	Case	non-oral
7	from -1 to 1	4355	208097	condition_occurrence: Abnormal cytological finding in specimen from female genital organ	1.9984e-09	142.965	Case	non-oral
7	from -1 to 1	4355	208097	condition_occurrence: Erysipelas	2.02545e-09	18.4181	Case	non-oral
7	from -1 to 1	4355	208097	observation: Telephone consultation	2.33079e-09	55.8294	Case	non-oral
7	from -1 to 1	4355	208097	observation: Telemedicine consultation with patient	2.33079e-09	55.8294	Case	non-oral
7	from -1 to 1	4355	208097	condition_occurrence: Psoriasis	2.33079e-09	55.8294	Case	non-oral
7	from -1 to 1	4355	208097	condition_occurrence: Infective dermatitis	2.33079e-09	55.8294	Case	non-oral
7	from -1 to 1	4355	208097	condition_occurrence: Sleep apnea	2.81651e-09	6.96572	Case	non-oral
7	from -1 to 1	4355	208097	condition_occurrence: Lichen planopilaris	3.61127e-09	Inf	Case	non-oral
7	from -1 to 1	4355	208097	procedure_occurrence: Outpatient procedure	4.38086e-09	21.5471	Case	non-oral
7	from -1 to 1	4355	208097	drug_exposure: Fluconazole 150 MG Oral Capsule Box of 1	4.78966e-09	16.5144	Case	non-oral
7	from -1 to 1	4355	208097	condition_occurrence: Cystocele	4.96748e-09	29.4423	Case	non-oral
7	from -1 to 1	4355	208097	condition_occurrence: Uterine leiomyoma	8.43079e-09	41.8727	Case	non-oral
7	from -1 to 1	4355	208097	drug_exposure: ebastine 10 MG Oral Tablet Box of 100	1.04817e-08	14.97	Case	non-oral
7	from -1 to 1	4355	208097	condition_occurrence: Pruritus of vulva	2.12979e-08	240.502	Case	non-oral
7	from -1 to 1	4355	208097	condition_occurrence: Benign neoplasm of skin	2.12979e-08	240.502	Case	non-oral
7	from -1 to 1	4355	208097	drug_exposure: 1000 MG methylprednisolone 0.001 MG/MG Topical Ointment	2.12979e-08	240.502	Case	non-oral
7	from -1 to 1	4355	208097	drug_exposure: calcium carbonate 500 MG / cholecalciferol 0.01 MG Oral Tablet	3.52203e-08	3.92065	Case	non-oral
7	from -1 to 1	4355	208097	procedure_occurrence: Procedure on skin	7.32713e-08	119.463	Case	non-oral
7	from -1 to 1	4355	208097	condition_occurrence: Alopecia areata	7.32713e-08	119.463	Case	non-oral
7	from -1 to 1	4355	208097	condition_occurrence: Pustular psoriasis of palms and soles	7.32713e-08	119.463	Case	non-oral
7	from -1 to 1	4355	208097	condition_occurrence: Allergic asthma	9.05191e-08	18.2348	Case	non-oral
8	from 1 to 15	4349	207828	condition_occurrence: Lichen planus	0	Inf	Case	non-oral
8	from 1 to 15	4349	207828	drug_exposure: mometasone 0.001 MG/MG Topical Cream	4.08585e-188	66.4811	Case	non-oral
8	from 1 to 15	4349	207828	drug_exposure: 1000 MG Clobetasol 0.0005 MG/MG Topical Cream	1.92912e-141	101.786	Case	non-oral
8	from 1 to 15	4349	207828	drug_exposure: 1000 MG Betamethasone 0.001 MG/MG Topical Ointment	1.05597e-96	74.3323	Case	non-oral
8	from 1 to 15	4349	207828	condition_occurrence: Hypertrophic lichen planus	9.93422e-94	Inf	Case	non-oral
8	from 1 to 15	4349	207828	drug_exposure: Clobetasol 0.0005 MG/MG Topical Ointment Box of 100	5.4314e-67	86.8162	Case	non-oral
[truncated: 211 more rows]

## Sheet: Table S3
id	chr	pos	ref	alt	UKBB_pval	UKBB_beta	UKBB_af_alt	FG_pval (all FG LP)	FG_beta	FG_af_alt	OLP_pval	OLP_beta	OLP_af_alt	NONORALLP_pval	NONORALLP_beta	NONORALLP_af_alt	OLP_se	NONORALLP_se	FG_se	UKBB_se	UKFG_meta_pval	UKFG_meta_beta	UKFG_meta_p_het	OLP_NonOLP_meta_pval	OLP_NonOLP_p_het	OLP_NonOLP_meta_beta	all_prob	oral_prob	nonoral_prob	rsid	Finnish-enrichment (vs. NFEE)	most_severe	min p-val	corresponding beta	GWAS (if < UKFG_meta_pval)	id	rsid	nearest gene	rank	maxPoPS?	heterogeneity	cis eQTL	cis pQTL	cis sQTL	eosinophil counts (9)	lymphocyte counts (7)	neutrophil counts (5)	white blood cell count (5)	IBD (10)
2:162254026:A:G	2	162254026	A	G	6.57e-05	0.13	0.60889	6.55677e-07	0.0842611	0.582859	3.56427e-08	0.140789	0.582794	0.0504382	0.043676	0.582635	0.025546	0.0223266	0.0169401	0.0327	4.23013e-10	0.0939389	0.462431	3.40188e-07	0.0166295	0.0857311	NA	0.852937	NA	rs2111485	0.923981	regulatory_region_variant	4.23013e-10	0.0939389		2:162254026:A:G	rs2111485	IFIH1	1		OLP				⏊	⏊	⏊	⏊	⏊
2:162268127:T:C	2	162268127	T	C	0.031	-0.235	0.0215448	6.81475e-10	-0.422271	0.0191752	3.98896e-06	-0.480554	0.0192293	1.39704e-05	-0.387754	0.0192245	0.104197	0.0892553	0.0684357	0.109	1.86428e-10	-0.369322	0.346939	2.98261e-10	0.795526	-0.427029	0.673816	NA	NA	rs35667974	1.25719	missense_variant	1.86428e-10	-0.369322		2:162268127:T:C	rs35667974	IFIH1	1							⏊		⏊	⏊
2:201275215:G:C	2	201275215	G	C	0.265	0.18	0.00969432	5.44917e-05	0.198408	0.0266552	4.55932e-08	0.381823	0.0266521	0.635049	0.0327943	0.0265784	0.0698326	0.0690941	0.0491658	0.162	2.86115e-05	0.196855	0.994106	2.8765e-05	0.00181515	0.205453	NA	0.192299	NA	rs7571586	2.76033	intron_variant	4.55932e-08	0.381823	OLP	2:201275215:G:C	rs7571586	CASP8	1		OLP
3:188414322:A:G	3	188414322	A	G	1.08e-05	-0.14	0.517512	2.59179e-12	-0.118526	0.423987	2.41418e-08	-0.142256	0.42424	6.03518e-06	-0.101133	0.424246	0.0254969	0.022349	0.0169365	0.0317	1.53589e-16	-0.123295	0.836529	1.43512e-12	0.479248	-0.119001	0.426444	0.101545	NA	rs6780858	0.813218	intron_variant	1.53589e-16	-0.123295		3:188414322:A:G	rs6780858	LPP	1							⏊
3:188682769:C:T	3	188682769	C	T	0.165	-0.0599	0.162391	3.62869e-10	-0.131834	0.207956	1.01111e-05	-0.140011	0.208139	6.22773e-06	-0.125207	0.208113	0.031714	0.0277098	0.0210287	0.0432	4.272e-10	-0.118054	0.326027	2.83684e-10	0.940087	-0.131616	0.0703121	NA	NA	rs56328339	1.30542	intron_variant	4.272e-10	-0.118054		3:188682769:C:T	rs56328339	LPP	1						∥				∥
5:177363161:A:G	5	177363161	A	G	0.781	0.0094	0.332679	9.39615e-09	0.0986658	0.360145	3.92618e-05	0.106229	0.359956	9.19708e-05	0.0887214	0.359973	0.0258354	0.022686	0.0171853	0.0338	1.5729e-07	0.0803296	0.0625942	1.58846e-08	0.878406	0.0963436	0.208003	NA	NA	rs67111717	1.02338	intron_variant	9.39615e-09	0.0986658	FG ALL	5:177363161:A:G	rs67111717	RGS14	1			↓↑RGS14	↑LMAN2	↓RGS14	∥		∥		∥
6:32659295:G:A	6	32659295	G	A	1.28e-22	0.423	0.120488	1.1749e-191	0.548918	0.19577	2.27405e-21	0.284715	0.194406	4.18794e-204	0.710217	0.195435	0.0299964	0.0232977	0.0185883	0.0433	7.53043e-211	0.529324	0.0281458	2.09526e-196	5.57884e-28	0.550117	NA	NA	NA	rs28592859	1.56018	upstream_gene_variant	7.53043e-211	0.529324		6:32659295:G:A	rs28592859	HLA-DQB1*05:01	1		non-OLP
6:167052286:C:A	6	167052286	C	A	5.43e-09	0.185	0.409606	2.61517e-14	0.128066	0.398465	6.17447e-17	0.209835	0.398338	0.00544753	0.0620279	0.398103	0.0250943	0.0223178	0.0168152	0.0318	3.31743e-21	0.140507	0.285786	2.28032e-14	6.21739e-05	0.127305	0.0523633	0.00976176	NA	rs9459853	0.939974	3_prime_UTR_variant	3.31743e-21	0.140507		6:167052286:C:A	rs9459853	CEP43 (FGFR1OP)	1		OLP	↑CEP43	↓RNASET2						∥
7:5397122:C:T	7	5397122	C	T	NA	NA	NA	3.51148e-10	0.261167	0.0362424	2.99047e-08	0.340533	0.0361685	0.000299792	0.201751	0.0361479	0.0614458	0.0558021	0.0416246	NA	3.51148e-10	0.261167	NA	1.53023e-10	0.247135	0.264477	0.9184	NA	NA	rs748670681	114.849	intron_variant	3.51148e-10	0.261167	FG ALL	7:5397122:C:T	rs748670681	TNRC18*	1										∥
8:21455347:G:C	8	21455347	G	C	0.87	0.00619	0.232556	0.000630144	-0.0671216	0.240506	2.36178e-08	-0.167503	0.240482	0.905493	0.00304501	0.240704	0.0300014	0.0256474	0.019636	0.0378	0.00309708	-0.0515425	0.227391	0.000403657	8.82477e-05	-0.0689664	NA	0.156712	NA	rs11988402	1.06615	intergenic_variant	2.36178e-08	-0.167503	OLP	8:21455347:G:C	rs11988402	GFRA2	1		OLP
11:75411547:G:A	11	75411547	G	A	NA	NA	NA	9.95749e-09	1.38696	0.000519528	0.000432245	1.32136	0.000505677	1.3531e-06	1.48898	0.000511413	0.375433	0.308164	0.241991	NA	9.95749e-09	1.38696	NA	2.40515e-09	0.94219	1.42151	0.800043	NA	NA	rs1192863020	Inf	intron_variant	9.95749e-09	1.38696	FG ALL	11:75411547:G:A	rs1192863020	RPS3*	1
12:103499166:C:G	12	103499166	C	G	0.328	-0.041	0.825474	1.9301e-10	-0.125713	0.78085	5.79429e-13	-0.210564	0.780959	0.0419083	-0.0543467	0.781132	0.0292237	0.0267135	0.019745	0.0419	6.55387e-10		0.187791	1.97908e-10	0.000416491	-0.125459	NA	0.150198	NA	rs10861030	0.917	upstream_gene_variant	5.79429e-13	-0.210564	OLP	12:103499166:C:G	rs10861030	C12orf42	1		OLP
13:42471900:C:T	13	42471900	C	T	2.46e-05	0.134	0.541532	4.39238e-14	0.130719	0.618875	8.23038e-08	0.139861	0.618602	4.22493e-08	0.125231	0.618639	0.0260837	0.0228474	0.0173166	0.0319	5.70334e-18	0.131466	0.995923	1.91595e-14	0.914839	0.131583	0.106606	NA	NA	rs2093816	1.13856	intron_variant	5.70334e-18	0.131466		13:42471900:C:T	rs2093816	TNFSF11	1			↓TNFSF11			∥	⏊
16:11211968:T:C	16	11211968	T	C	0.0388	-0.0691	0.657388	2.88556e-09	-0.107749	0.712419	0.175514	-0.0376728	0.712714	6.20869e-11	-0.155494	0.712473	0.027809	0.0237809	0.0181457	0.0335	5.51671e-10	-0.0989817	0.597772	4.92129e-09	0.00560467	-0.105727	0.492448	NA	0.52984	rs193769	1.07157	intron_variant	6.20869e-11	-0.155494	NOLP	16:11211968:T:C	rs193769	CLEC16A	1	*	non-OLP
16:89983793:G:C	16	89983793	G	C	0.004	0.0915	0.519422	1.33961e-09	0.101832	0.484095	0.000988371	0.083353	0.483854	3.67435e-07	0.112772	0.483961	0.0253059	0.022177	0.0167968	0.0318	2.01968e-11	0.0995782	0.959572	2.03182e-09	0.682353	0.0999927	0.336845	NA	NA	rs4328441	0.867782	intron_variant	2.01968e-11	0.0995782		16:89983793:G:C	rs4328441	MC1R	1				↑DPEP1
																																				Additional GWS hits from UKBB-FG meta:
2:102456671:T:TATAA	2	102456671	T	TATAA	0.000182	-0.139	0.775824	8.32799e-08	-0.111175	0.80845	1.2868e-05	-0.135331	0.808568	0.00125251	-0.0886866	0.808601	0.0310226	0.0274857	0.0207422	0.0372	7.97865e-11	-0.117774	0.807837	1.10844e-07	0.53086	-0.109199	NA	NA	NA	rs35318359	1.06498	downstream_gene_variant	7.97865e-11	-0.117774		2:102456671:T:TATAA	rs35318359	IL18RAP	2			↑↓IL18RAP	↓IL18R1, ↓IL1RL1, ↓IL1RL2	↑IL18RAP
3:71520527:G:T	3	71520527	G	T	0.003	-0.0958	0.430056	1.58942e-06	-0.0822893	0.393863	0.000763994	-0.0868052	0.394025	0.000801124	-0.0758543	0.394002	0.0257925	0.0226268	0.0171448	0.0323	1.8019e-08	-0.0852592	0.934025	2.14173e-06	0.950341	-0.0806168	NA	NA	NA	rs1432611	0.911898	intron_variant	1.8019e-08	-0.0852592		3:71520527:G:T	rs1432611	FOXP1	2
3:98731659:A:C	3	98731659	A	C	0.00156	0.113	0.254057	1.16901e-06	0.0885902	0.287682	0.00222879	0.0839245	0.28751	0.000171751	0.0903272	0.287561	0.027445	0.0240404	0.0182254	0.0357	7.9983e-09	0.0936368	0.830748	1.29044e-06	0.98472	0.0875474	NA	NA	NA	rs3755570	1.05251	intron_variant	7.9983e-09	0.0936368		3:98731659:A:C	rs3755570	ST3GAL6	2			↑ST3GAL6	↑ST3GAL6		∥
4:105195804:C:G	4	105195804	C	G	0.00156	0.101	0.540183	4.00784e-07	0.0844435	0.518249	6.10197e-05	0.100557	0.518099	0.0017488	0.0688658	0.518079	0.0250839	0.0220027	0.0166602	0.0319	2.5462e-09	0.0879916	0.899584	5.83887e-07	0.636957	0.0826465	NA	NA	NA	rs1391440	0.959993	intron_variant	2.5462e-09	0.0879916		4:105195804:C:G	rs1391440	TET2	2			↑TET2				⏊	∥	∥
5:96916728:G:A	5	96916728	G	A	0.00503	0.0892	0.446582	4.53848e-07	0.0840117	0.450179	3.42752e-05	0.103761	0.45003	0.00182025	0.068557	0.449998	0.0250448	0.0219868	0.0166529	0.0318	7.90633e-09	0.0851283	0.989609	3.84367e-07	0.572398	0.0838797	NA	NA	NA	rs2927608	1.05721	intron_variant	7.90633e-09	0.0851283		5:96916728:G:A	rs2927608	ERAP2	2			↑ERAP2, ↑LNPEP	↑ERAP2, ↓ERAP1	↑↓ERAP2, ↑↓LNPEP			∥	∥	∥
7:29092663:A:G	7	29092663	A	G	0.00175	0.259	0.0320241	4.68911e-07	0.215683	0.0342142	1.09134e-06	0.304778	0.0341694	0.012519	0.151166	0.0341316	0.062526	0.0605352	0.042806	0.0828	3.37208e-09	0.224819	0.897642	2.16454e-07	0.210612	0.225488	NA	NA	NA	rs117744081	1.11891	missense_variant	3.37208e-09	0.224819		7:29092663:A:G	rs117744081	CPVL	2				↓CPVL
10:6064675:C:T	10	6064675	C	T	0.00713	0.0863	0.411694	1.09041e-06	0.0815483	0.529511	0.0482203	0.0498905	0.52925	1.9425e-06	0.105149	0.529422	0.0252556	0.0220933	0.0167293	0.0321	2.61753e-08	0.0825632	0.991421	1.04604e-06	0.257701	0.0811939	NA	NA	NA	rs7096384	1.30861	upstream_gene_variant	2.61753e-08	0.0825632		10:6064675:C:T	rs7096384	IL2RA	2			↑IL2RA	↑RBM17		∥	∥			∥
10:62622599:A:C	10	62622599	A	C	1.02e-05	0.143	0.542538	5.25134e-06	0.0837885	0.69976	0.00665089	0.0750945	0.699592	0.000151485	0.0920975	0.699659	0.027671	0.024309	0.0183969	0.0323	7.81216e-10	0.0982919	0.281198	3.52832e-06	0.898927	0.0846912	NA	NA	NA	rs2893907	1.30731	intron_variant	7.81216e-10	0.0982919		10:62622599:A:C	rs2893907	ZNF365	2						∥				⏊
12:94221051:A:G	12	94221051	A	G	0.000199	0.137	0.734727	7.18538e-06	0.0850388	0.729728	0.000127797	0.109564	0.729625	0.013541	0.0612095	0.729585	0.0286019	0.0247891	0.0189475	0.0369	1.28194e-08	0.0958805	0.456306	1.21551e-05	0.442165	0.0819511	NA	NA	NA	rs10745680	0.982796	intron_variant	1.28194e-08	0.0958805		12:94221051:A:G	rs10745680	PLXNC1	2				↑PLXNC1		∥
14:68793871:C:T	14	68793871	C	T	2.74e-05	-0.134	0.462078	9.34071e-06	-0.0738368	0.479562	3.5893e-07	-0.127514	0.479622	0.098426	-0.0364392	0.479785	0.0250542	0.0220505	0.0166603	0.0319	4.27935e-09	-0.0867302	0.247253	4.16379e-06	0.0241588	-0.0761926	NA	NA	NA	rs3825568	1.10522	5_prime_UTR_variant	4.27935e-09	-0.0867302		14:68793871:C:T	rs3825568	ZFP36L1	2		OLP	↑ZFP36L1	↑↓ZFP36L1						∥
15:90392993:T:C	15	90392993	T	C	0.00263	-0.0956	0.533244	2.15844e-06	-0.0794271	0.56336	0.0384866	-0.0525753	0.563576	7.99319e-06	-0.0986448	0.563446	0.0254032	0.0220911	0.0167639	0.0318	2.22924e-08	-0.0829442	0.90375	2.27194e-06	0.392057	-0.0788072	NA	NA	NA	rs2601191	1.04536	intron_variant	2.22924e-08	-0.0829442		15:90392993:T:C	rs2601191	IQGAP1	2			↑IQGAP1		↑IQGAP1		⏊
17:39788266:C:G	17	39788266	C	G	0.000127	-0.371	0.0342252	9.11381e-06	-0.19536	0.0422709	0.00452449	-0.18755	0.0423447	0.000682905	-0.197946	0.0423225	0.0660603	0.058282	0.0440278	0.0969	1.87074e-08	-0.225415	0.256241	9.63934e-06	0.993061	-0.193396	NA	NA	NA	rs112301322	1.0895	missense_variant	1.87074e-08	-0.225415		17:39788266:C:G	rs112301322	IKZF3	2			↑IKZF3, ↑↓GSDMB		↑↓GSDMB	∥		∥	⏊
																									0.00178571													ORAL
																																						NonORAL
[truncated: 7 more columns]

## Sheet: Table S4
phenotype1	phenotype2	rg	se	p
ALLLPR11V2	K11_LICHEN_PLANUS_WIDE	0.999	0.0005	1e-300
ALLLPR11V2	NONORALLPR11V2	0.9715	0.0662	1.0802e-48
K11_LICHEN_PLANUS_WIDE	NONORALLPR11V2	0.9731	0.0667	3.3821e-48
ALLLPR11V2	ORALLPR11V2	0.9306	0.0754	5.6718e-35
K11_LICHEN_PLANUS_WIDE	ORALLPR11V2	0.9269	0.0757	1.7841e-34
K11_ORAL_LICHEN_PLANUS	ORALLPR11V2	0.9061	0.0971	1.0507e-20
ALLLPR11V2	L12_PAPULOSQUAMOUS	0.5378	0.0627	9.548e-18
L12_PAPULOSQUAMOUS	ORALLPR11V2	0.475	0.057	7.3475e-17
K11_LIP_ORAL_MUCOSA	ORALLPR11V2	0.8712	0.1148	3.2301e-14
ALLLPR11V2	K11_ORAL_LICHEN_PLANUS	0.6743	0.1107	1.1253e-09
K11_ORAL_LEUCOPLAC_RELAT_INCLAVO	ORALLPR11V2	0.9064	0.1547	4.6677e-09
J10_CHRONSINUSITIS	ORALLPR11V2	0.382	0.0751	3.5874e-07
ALLLPR11V2	M13_HALLUXVALGUS	0.199	0.0397	5.3998e-07
ALLLPR11V2	K11_ORAL_LEUCOPLAC_RELAT_INCLAVO	0.8099	0.1688	1.5922e-06
ALLLPR11V2	TEMPOROMANDIB_INCLAVO	0.3066	0.065	2.3639e-06
ALLLPR11V2	J10_SEPTDEV	0.2426	0.0521	3.2056e-06
M13_ARTHROSIS_OTH	ORALLPR11V2	0.2955	0.064	3.9336e-06
M13_POLYARTHROPATHIES	ORALLPR11V2	0.3273	0.0719	5.3332e-06
ALLLPR11V2	K11_LIP_ORAL_MUCOSA	0.6834	0.1506	5.6488e-06
M13_HALLUXVALGUS	ORALLPR11V2	0.2705	0.0603	7.1576e-06
M13_SYNOTEND	ORALLPR11V2	0.3203	0.0717	7.8557e-06
M13_ARTHROPATHIES	ORALLPR11V2	0.2852	0.0639	8.1893e-06
ALLLPR11V2	M13_HAMMERTOE	0.2445	0.0554	1.0299e-05
M13_ARTHROSIS	ORALLPR11V2	0.2444	0.0567	1.6457e-05
M13_OTHERJOINT	ORALLPR11V2	0.2695	0.0632	1.9853e-05
ALLLPR11V2	J10_CHRONSINUSITIS	0.3267	0.0772	2.3252e-05
K11_ORAL_LEUCOPLAC_RELAT	ORALLPR11V2	0.8612	0.2044	2.5176e-05
E4_HYTHY_AI_STRICT	ORALLPR11V2	0.2573	0.0616	2.9252e-05
ALLLPR11V2	K11_ORAL_LEUCOPLAC_RELAT	0.8143	0.1959	3.2312e-05
ALLLPR11V2	RX_GLUCOSAMINE	0.2562	0.0623	3.9026e-05
ALLLPR11V2	N14_FEMGENPROL	0.1641	0.0403	4.7395e-05
J10_SINUSITIS	ORALLPR11V2	0.3455	0.0854	5.1785e-05
E4_THYROID	ORALLPR11V2	0.2714	0.0671	5.245e-05
M13_ARTHROSIS_INCLAVO	ORALLPR11V2	0.2146	0.0537	6.4297e-05
M13_SHOULDER	ORALLPR11V2	0.2523	0.0651	0.0001
ALLLPR11V2	J10_SINUSITIS	0.3229	0.0854	0.0002
ALLLPR11V2	L12_PAPULOSQUAOTH	0.3721	0.1	0.0002
ALLLPR11V2	M13_POLYARTHROPATHIES	0.2668	0.0709	0.0002
K11_OTHENTERCOL	ORALLPR11V2	0.3932	0.1065	0.0002
M13_ARTHROSIS_KNEE	ORALLPR11V2	0.2054	0.0549	0.0002
ORALLPR11V2	THYROIDITIS	0.5212	0.1415	0.0002
ALLLPR11V2	C3_CLL_EXALLC	-0.2848	0.0785	0.0003
J10_SEPTDEV	NONORALLPR11V2	0.2434	0.0675	0.0003
K11_UC_STRICT_PSC	NONORALLPR11V2	-0.3104	0.0867	0.0003
M13_GANGLION	ORALLPR11V2	0.4135	0.1135	0.0003
NONORALLPR11V2	TEMPOROMANDIB_INCLAVO	0.29	0.0796	0.0003
O15_PREEC_OR_FETGRO	ORALLPR11V2	0.3089	0.0851	0.0003
ORALLPR11V2	PULM_INFECTIONS	0.2715	0.0759	0.0003
ALLLPR11V2	J10_VOCALLARYNX	0.2368	0.0665	0.0004
CD2_BENIGN_MENINGES_CEREBRAL	ORALLPR11V2	0.4715	0.1329	0.0004
K11_ORAL	ORALLPR11V2	0.3421	0.0962	0.0004
M13_HAMMERTOE	ORALLPR11V2	0.2899	0.0822	0.0004
AB1_INTESTINAL_INFECTIONS	ORALLPR11V2	0.2993	0.0856	0.0005
ALLLPR11V2	J10_CHRONRHINITIS	0.3071	0.0886	0.0005
ALLLPR11V2	J10_UPPERINFEC	0.2757	0.0797	0.0005
ALLLPR11V2	L12_LICHENSIMPLEX	0.383	0.1106	0.0005
ALLLPR11V2	M13_ARTHROPATHIES	0.2054	0.0592	0.0005
ALLLPR11V2	TRAUMBRAIN_NONCONCUS	0.2859	0.0825	0.0005
AUTOIMMUNE	ORALLPR11V2	0.2654	0.0763	0.0005
N14_FEMGENPROL	NONORALLPR11V2	0.1778	0.0514	0.0005
O15_ABORT_OTHER	ORALLPR11V2	-0.4501	0.1285	0.0005
ALLLPR11V2	K11_ORAL_LEUCOPLACIA_INCLAVO	0.4322	0.1262	0.0006
M13_SOFTTISSUE	ORALLPR11V2	0.2156	0.0632	0.0006
M13_SYSTCONNECT	ORALLPR11V2	0.2667	0.0779	0.0006
ALLLPR11V2	M13_ARTHROSIS	0.1783	0.0523	0.0007
ALLLPR11V2	M13_RHEUMA	0.188	0.0552	0.0007
CD2_BENIGN_MENINGES	ORALLPR11V2	0.4561	0.134	0.0007
K11_GINGIVITIS_PERIODONTAL	ORALLPR11V2	0.344	0.1018	0.0007
K11_IBS	ORALLPR11V2	0.3679	0.1087	0.0007
ALLLPR11V2	L12_LICHENPLANO	0.317	0.0944	0.0008
ALLLPR11V2	M13_OTHERJOINT	0.1853	0.055	0.0008
J10_CHRONRHINITIS	ORALLPR11V2	0.3499	0.1039	0.0008
NONORALLPR11V2	ORALLPR11V2	0.8247	0.2471	0.0008
ALLLPR11V2	M13_ARTHROSIS_INCLAVO	0.1626	0.0491	0.0009
ALLLPR11V2	M13_ARTHROSIS_KNEE	0.1591	0.0477	0.0009
K11_IBD_STRICT_PSC	NONORALLPR11V2	-0.3084	0.093	0.0009
N14_ENDOMETRIOSIS_RECTPVAGSEPT_VAGINA	ORALLPR11V2	0.3847	0.1163	0.0009
O15_PREECLAMPS	ORALLPR11V2	0.2809	0.0847	0.0009
K11_MN_RETRGN	NONORALLPR11V2	0.328	0.1	0.001
ALLLPR11V2	L12_PEMPHIGUS_VULG	-0.2823	0.0865	0.0011
ALLLPR11V2	N14_MAEMABROAD	0.2057	0.0629	0.0011
J10_UPPERINFEC	ORALLPR11V2	0.2435	0.0746	0.0011
M13_MENISCUSDERANGEMENTS	ORALLPR11V2	0.2194	0.0673	0.0011
ORALLPR11V2	ST19_FRACT_FOOT_ANKLE	0.3982	0.1223	0.0011
E4_ENDOGLAND	ORALLPR11V2	0.526	0.1619	0.0012
H7_MACULADEGEN	NONORALLPR11V2	-0.1727	0.0534	0.0012
ALLLPR11V2	M13_FLATFOOT	0.2143	0.0666	0.0013
ALLLPR11V2	ST19_FRACT_SKULL_FACIAL_BONES	0.2918	0.0909	0.0013
ALLLPR11V2	K11_ATTRITION	0.2633	0.0826	0.0014
ALLLPR11V2	M13_ARTHROSIS_OTH	0.2183	0.0683	0.0014
ALLLPR11V2	M13_ARTHROSIS_POLY	0.203	0.0635	0.0014
ALLLPR11V2	RHEUMA_SEROPOS_OTH	0.149	0.0469	0.0015
ALLLPR11V2	RHEUMA_SEROPOS_WIDE	0.1488	0.047	0.0015
ALLLPR11V2	F5_SLEEPWALKING	-0.2588	0.0818	0.0016
ALLLPR11V2	RHEU_ARTHRITIS_OTH	0.3221	0.1022	0.0016
G6_MIGRAINE_NO_AURA	ORALLPR11V2	0.3108	0.0987	0.0016
K11_PSC_COLITIS_STRICT	NONORALLPR11V2	-0.2839	0.0898	0.0016
CD2_INSITU_VULVA_EXALLC	NONORALLPR11V2	-0.4328	0.1378	0.0017
ALLLPR11V2	CD2_LYMPHOID_LEUKAEMIA_EXALLC	-0.2711	0.0867	0.0018
NONORALLPR11V2	RX_GLUCOSAMINE	0.2725	0.0873	0.0018
O15_PRE_OR_ECLAMPSIA	ORALLPR11V2	0.2696	0.0864	0.0018
ALLLPR11V2	E4_LIPOPROT	0.1518	0.049	0.0019
ALLLPR11V2	O15_PREEC_OR_FETGRO	0.19	0.0612	0.0019
L12_PAPULOSQUAOTH	ORALLPR11V2	0.4059	0.1309	0.0019
ALLLPR11V2	K11_ORAL_LEUCOPLACIA	0.5212	0.1687	0.002
H7_VITROTH	ORALLPR11V2	0.2406	0.0778	0.002
L12_PEMPHIGUS_VULG	NONORALLPR11V2	-0.3304	0.107	0.002
M13_HAMMERTOE	NONORALLPR11V2	0.1946	0.063	0.002
ALLLPR11V2	CD2_INSITU_VULVA_EXALLC	-0.3488	0.1137	0.0021
M13_GOUT	ORALLPR11V2	0.2065	0.067	0.0021
N14_POSTMENATRVAG	ORALLPR11V2	0.57	0.1854	0.0021
K11_CONSTIPATION	ORALLPR11V2	0.241	0.0787	0.0022
M13_ROTATORCUFF	ORALLPR11V2	0.2114	0.069	0.0022
ORALLPR11V2	RX_PARACETAMOL_NSAID	0.2448	0.0805	0.0023
ALLLPR11V2	M13_HALLUXRIGIDUS	0.1523	0.0502	0.0024
HYPOTHY_REIMB	ORALLPR11V2	0.235	0.0774	0.0024
M13_KNEEDERANGEMENTS	ORALLPR11V2	0.2039	0.0671	0.0024
M13_TEMPARTERIT	ORALLPR11V2	0.4696	0.1544	0.0024
L12_PRURITUS	ORALLPR11V2	0.5458	0.1808	0.0025
ALLLPR11V2	G6_ALCOPOLY	0.293	0.0973	0.0026
H7_IRIDOCHRONIC	ORALLPR11V2	-0.3413	0.1132	0.0026
K11_FISTULA	ORALLPR11V2	0.2987	0.0994	0.0026
M13_FLATFOOT	ORALLPR11V2	0.2766	0.0918	0.0026
M13_INTERVERTEB	ORALLPR11V2	0.198	0.0656	0.0026
M13_PATELLAOTH	ORALLPR11V2	0.255	0.0851	0.0027
ALLLPR11V2	K11_IBS	0.2634	0.0884	0.0029
D3_ANAEMIA_IRONDEF_BLOODLOSS	NONORALLPR11V2	-0.3483	0.1168	0.0029
G6_MIGRAINE_NO_AURA_TRIPTAN	ORALLPR11V2	0.3129	0.1051	0.0029
ALLLPR11V2	CD2_BENIGN_MENINGES_CEREBRAL	0.2846	0.0956	0.0029
ORALLPR11V2	OTHER_SYSTCON_FG	0.2626	0.0882	0.0029
ALLLPR11V2	TEMPOROMANDIB	0.195	0.0658	0.003
G6_EPIPAROX	ORALLPR11V2	0.1929	0.0651	0.003
ALLLPR11V2	CD2_BENIGN_MENINGES	0.2744	0.0929	0.0031
AB1_GASTROENTERITIS_NOS	ORALLPR11V2	0.2544	0.0863	0.0032
ALLLPR11V2	M13_INFTENOSYNOVITIS	0.2587	0.0876	0.0032
H7_VITRBODYGLOBE	ORALLPR11V2	0.2464	0.0836	0.0032
I9_HYPOTE	ORALLPR11V2	0.5434	0.1848	0.0033
M13_RHEUMA	ORALLPR11V2	0.2024	0.069	0.0034
ALLLPR11V2	E4_HYPERCHOL	0.1512	0.0517	0.0035
ALLLPR11V2	F5_GENDER	0.302	0.1035	0.0035
ALLLPR11V2	O15_PRETERM	0.2297	0.0789	0.0036
ALLLPR11V2	C3_RECTUM_EXALLC	-0.2696	0.0927	0.0036
L12_PAPULOSQUAMOUS	NONORALLPR11V2	0.5339	0.1844	0.0038
O15_PREG_ABORT	ORALLPR11V2	0.2209	0.0764	0.0038
O15_PREG_PROLONGED	ORALLPR11V2	-0.3449	0.1193	0.0038
M13_ARTHROSIS_POLY	ORALLPR11V2	0.2604	0.0901	0.0039
J10_PNEUMOBACT	ORALLPR11V2	0.4065	0.1411	0.004
ALLLPR11V2	L12_PAPULOSQUONAS	0.2243	0.0782	0.0041
ALLLPR11V2	E4_HYPERLIPNAS	0.2436	0.0856	0.0044
DRUGADVERS_GOUT	NONORALLPR11V2	-0.3955	0.1388	0.0044
GOUT_NOS	ORALLPR11V2	0.2126	0.0747	0.0044
M13_IMPINGEMENT	ORALLPR11V2	0.3109	0.1095	0.0045
ALLLPR11V2	PRIM_KNEEARTHROSIS	0.1173	0.0414	0.0046
ALLLPR11V2	N14_URINOTH	0.1684	0.0595	0.0047
ALLLPR11V2	VAGINAL_LICHEN_PLANUS	0.1769	0.0626	0.0047
ORALLPR11V2	RHEU_ARTHRITIS_OTH	0.4175	0.1475	0.0047
C3_MARGINAL_ZONE_LYMPHOMA_EXALLC	NONORALLPR11V2	-0.3083	0.1094	0.0048
G6_SLEEPDISOTH	ORALLPR11V2	0.5308	0.1884	0.0048
N14_MENOPAUSOT	ORALLPR11V2	0.3436	0.1217	0.0048
K11_INTESTOTH	ORALLPR11V2	0.2015	0.0717	0.0049
ALLLPR11V2	I9_ANGIO	0.1524	0.0543	0.005
C3_NASOPHARYNX_EXALLC	NONORALLPR11V2	-0.2966	0.1057	0.005
M13_SOFTOVERUSE	ORALLPR11V2	0.4319	0.154	0.005
ALLLPR11V2	RHEUMA_SERONEG	0.2041	0.0728	0.0051
AB1_BACT_INTEST_OTH	ALLLPR11V2	0.548	0.1961	0.0052
ALLLPR11V2	F5_DEPPER	0.3635	0.13	0.0052
E4_HYPERLIPNAS	ORALLPR11V2	0.2861	0.1025	0.0052
ORALLPR11V2	STILL_ADULT	0.2723	0.0974	0.0052
E4_PARATHYRO	ORALLPR11V2	0.5191	0.1861	0.0053
F5_DEPRESSION_RECURRENT	ORALLPR11V2	0.1939	0.0696	0.0053
F5_SLEEPWALKING	ORALLPR11V2	-0.3139	0.1125	0.0053
JOINTPAIN	ORALLPR11V2	0.2143	0.0768	0.0053
M13_GIANTCELL	ORALLPR11V2	0.4311	0.1553	0.0055
N14_FEMGENPAIN	ORALLPR11V2	0.3043	0.1096	0.0055
E4_THYROIDITSUBAC	NONORALLPR11V2	0.7259	0.262	0.0056
ORALLPR11V2	TEMPOROMANDIB_INCLAVO	0.2652	0.0959	0.0057
C3_CLL_EXALLC	NONORALLPR11V2	-0.3343	0.1211	0.0058
M13_SCOLIOSIS	ORALLPR11V2	0.2929	0.1062	0.0058
K11_ORAL_LICHEN_PLANUS	NONORALLPR11V2	0.4443	0.1613	0.0059
M13_TROCHANTERICBURSITIS	ORALLPR11V2	0.5169	0.1878	0.0059
ALLLPR11V2	E4_MG_MET	0.3482	0.1266	0.006
NONORALLPR11V2	TRAUMBRAIN_NONCONCUS	0.2695	0.098	0.006
ALLLPR11V2	G6_SLEEPDISOTH	0.3814	0.1391	0.0061
C3_LIP_EXALLC	ORALLPR11V2	0.478	0.1743	0.0061
E4_THYROIDITSUBAC	ORALLPR11V2	0.3646	0.1328	0.0061
E4_VIT_B_DEF	NONORALLPR11V2	-0.4971	0.1814	0.0061
N14_MENORRHAGIA	ORALLPR11V2	0.228	0.0832	0.0061
ORALLPR11V2	Q17_COMPLEX_CARD_DEFEC	-0.4799	0.175	0.0061
ALLLPR11V2	G6_MIGRAINE	0.1818	0.0664	0.0062
ALLLPR11V2	K11_DENTOFACIAL_ANOMALIES	0.2099	0.0766	0.0062
ALLLPR11V2	THYROIDITIS	0.529	0.1933	0.0062
J10_LOWERINF	ORALLPR11V2	0.3121	0.1144	0.0064
ORALLPR11V2	PRIM_KNEEARTHROSIS	0.1574	0.0578	0.0065
D3_CVIDNAS	ORALLPR11V2	0.2832	0.1044	0.0067
ORALLPR11V2	PAIN	0.219	0.0807	0.0067
ALLLPR11V2	J10_ACUTEUPPERINFEC	0.2167	0.0802	0.0069
H7_PTOSIS	NONORALLPR11V2	-0.361	0.1339	0.007
I9_CABG	NONORALLPR11V2	0.1348	0.05	0.007
M13_ARTHROSIS_KNEE_PRIM_KNEESURG	ORALLPR11V2	0.1564	0.058	0.007
N14_MESNRUIRREG	ORALLPR11V2	0.2472	0.0916	0.007
ALLLPR11V2	ST19_FRACT_FEMUR	0.2038	0.0757	0.0071
D3_DEF_IIGA	ORALLPR11V2	0.3567	0.1328	0.0072
N14_HYPERTROPHYBREAST	ORALLPR11V2	0.2192	0.0818	0.0074
ALLLPR11V2	CD2_BENIGN_LIPO_INTRATHO	0.1663	0.0623	0.0076
N14_HYPERTROPHYBREAST_BOTH	ORALLPR11V2	0.2277	0.0853	0.0076
C_DIFFICILE_ENTEROCOLITIS	NONORALLPR11V2	0.7169	0.2688	0.0077
ALLLPR11V2	K11_ORAL	0.2882	0.1082	0.0078
ALLLPR11V2	MIGRAINE_UNSPE	0.3259	0.1224	0.0078
ALLLPR11V2	N14_CYSTITIS	0.1836	0.069	0.0078
CD2_LYMPHOID_LEUKAEMIA_EXALLC	NONORALLPR11V2	-0.3135	0.1181	0.0079
H8_EUSTSALP	NONORALLPR11V2	-0.2765	0.104	0.0079
N14_FEMALEGENNONINF	ORALLPR11V2	0.3026	0.1139	0.0079
G6_MIGRAINE	ORALLPR11V2	0.2113	0.0797	0.008
J10_SEPTDEV	ORALLPR11V2	0.202	0.0764	0.0081
N14_CYSTITIS	NONORALLPR11V2	0.2058	0.0777	0.0081
ALLLPR11V2	M13_ENTEROARTHR	0.2181	0.0827	0.0084
ALLLPR11V2	N14_POSTMENATRVAG	0.3975	0.151	0.0085
M13_HALLUXVALGUS	NONORALLPR11V2	0.1337	0.0509	0.0086
ALLLPR11V2	M13_PATELLAOTH	0.1571	0.06	0.0088
E4_PUBDISNAS	NONORALLPR11V2	0.2658	0.1015	0.0088
N14_ABNORMALBLEED	ORALLPR11V2	0.3319	0.1268	0.0089
ALLLPR11V2	M13_SCOLIOSIS	0.2312	0.0885	0.009
ALLLPR11V2	H8_EXT_ABSC	0.3113	0.1195	0.0092
ALLLPR11V2	K11_CONSTIPATION	0.2354	0.0904	0.0092
ALLLPR11V2	H8_EUSTSALP	-0.2161	0.0831	0.0093
M13_ENTESOPATHYOTH	ORALLPR11V2	0.2063	0.0793	0.0093
C3_RECTUM_EXALLC	ORALLPR11V2	-0.3374	0.1299	0.0094
ALLLPR11V2	H7_HEREDRETINADYST	-0.24	0.0926	0.0096
ALLLPR11V2	G6_ENCEPHTOX	-0.1818	0.0703	0.0097
ALLLPR11V2	K11_OESULC	0.223	0.0862	0.0097
M13_DEFORMDORSO	ORALLPR11V2	0.2071	0.08	0.0097
NECROVASC_FG	ORALLPR11V2	0.3744	0.1447	0.0097
C3_CANCER_EXALLC	ORALLPR11V2	-0.2263	0.0876	0.0098
ALLLPR11V2	M13_ARTHROSIS_KNEE_PRIM_KNEESURG	0.1047	0.0406	0.0099
M13_METATARSALGIA	ORALLPR11V2	0.3274	0.127	0.0099
J10_NASALPOLYP	ORALLPR11V2	0.1794	0.0697	0.0101
J10_VOCALLARYNX	ORALLPR11V2	0.2456	0.0956	0.0102
KRA_PSY_CHILDSOC_EXMORE	ORALLPR11V2	0.3803	0.148	0.0102
ALLLPR11V2	H7_MACULADEGEN	-0.1258	0.0492	0.0106
M13_SHOULDERNAS	ORALLPR11V2	0.3808	0.1493	0.0107
NONORALLPR11V2	RHEU_ARTHRITIS_OTH	0.2187	0.0858	0.0108
ALLLPR11V2	PULM_INFECTIONS	0.2295	0.0901	0.0109
C3_MELANOMA_SKIN_EXALLC	ORALLPR11V2	-0.2522	0.0991	0.0109
J10_PLEURPLAGUE	ORALLPR11V2	0.4097	0.1615	0.0112
ORALLPR11V2	RX_N05C	0.1502	0.0592	0.0112
ALLLPR11V2	DEATH	-0.1536	0.0607	0.0114
ALLLPR11V2	C3_MARGINAL_ZONE_LYMPHOMA_EXALLC	-0.2517	0.0994	0.0114
E4_VIT_A_DEF	NONORALLPR11V2	-0.2833	0.1122	0.0116
ALLLPR11V2	DM_NEOVASCULAR_GLAUCOMA	-0.2882	0.1145	0.0118
N14_URINOTH	NONORALLPR11V2	0.1805	0.0717	0.0119
ALLLPR11V2	I9_REVASC	0.1111	0.0443	0.0121
C_STROKE	ORALLPR11V2	0.1763	0.0704	0.0123
ALLLPR11V2	CD2_BENIGN_COLON	0.1699	0.068	0.0124
E4_HYPERPARA	ORALLPR11V2	0.4331	0.1733	0.0125
GOUT_STRICT	ORALLPR11V2	0.1803	0.0722	0.0125
O15_PREG_ECTOP	ORALLPR11V2	0.2662	0.1066	0.0125
BRONCHITIS	ORALLPR11V2	0.2237	0.0899	0.0128
ALLLPR11V2	E4_METABOLIA	0.1624	0.0654	0.013
ALLLPR11V2	G6_MIGRAINE_WITH_AURA	0.1532	0.0619	0.0134
ALLLPR11V2	I9_ANGINA	0.1239	0.0502	0.0135
E4_THYROIDITAUTOIM	ORALLPR11V2	0.3817	0.1546	0.0135
ALLLPR11V2	H7_VITROTH	0.1373	0.0557	0.0136
DRUGADVERS_HEADA_NOT_ELSEW_CLASSIFIED	ORALLPR11V2	0.3955	0.1602	0.0136
E4_LIPOPROT	ORALLPR11V2	0.159	0.0644	0.0136
ALLLPR11V2	C3_MELANOMA_SKIN_EXALLC	-0.1968	0.0798	0.0136
H7_EXOPTHALMUS	ORALLPR11V2	0.3247	0.1316	0.0136
N14_HENOCHSCHONLEIN_NEPHRITIS	NONORALLPR11V2	0.2446	0.0992	0.0136
AB1_VIRAL_HEMOR_FEVER_NOS	NONORALLPR11V2	0.3546	0.144	0.0138
ALLLPR11V2	C_STROKE	0.1674	0.0679	0.0138
E4_PCOS_CONCORTIUM	ORALLPR11V2	0.2451	0.0997	0.014
F5_GENDER	NONORALLPR11V2	0.3869	0.1574	0.014
ALLLPR11V2	H8_EXT_OTH	0.2657	0.1084	0.0143
MACULA_NAS_ADVERSE	ORALLPR11V2	-0.3257	0.133	0.0144
ALLLPR11V2	C3_NASOPHARYNX_EXALLC	-0.2222	0.091	0.0146
ALLLPR11V2	CD2_BENIGN_MELANOCYTIC_FACE	0.326	0.1335	0.0146
ORALLPR11V2	RX_CROHN_1STLINE	0.1999	0.082	0.0147
ALLLPR11V2	CD2_BENIGN_COLORECANI	0.172	0.0707	0.0149
L12_LICHENSIMPLEX	NONORALLPR11V2	0.361	0.1484	0.015
NONORALLPR11V2	ST19_FRACT_SKULL_FACIAL_BONES	0.2719	0.112	0.0152
AB1_CHLAMYDIA_OTHER	ORALLPR11V2	0.3995	0.1651	0.0155
ALLLPR11V2	P16_SLOW_FETAL_GROWTH_FETAL_MALNUTRITION	0.2182	0.0901	0.0155
ALLLPR11V2	WET_AMD	-0.11	0.0455	0.0156
C3_RECTUM_ADENO_MUCINO_EXALLC	ORALLPR11V2	-0.2882	0.1192	0.0156
H8_TINNITUS	ORALLPR11V2	0.2916	0.1206	0.0156
MIGRAINE_UNSPE	ORALLPR11V2	0.4159	0.1722	0.0157
ALLLPR11V2	E4_LIPOPROTNAS	0.2549	0.1059	0.0161
ALLLPR11V2	H7_AMD	-0.108	0.0449	0.0161
M13_HALLUXRIGIDUS	ORALLPR11V2	0.1627	0.0677	0.0163
K11_EMBED_TEETH	NONORALLPR11V2	-0.502	0.2093	0.0165
ALLLPR11V2	E4_THYROIDITSUBAC	0.568	0.2372	0.0166
ORALLPR11V2	RX_GLUCOSAMINE	0.2044	0.0853	0.0166
ALLLPR11V2	G6_MYONEUOTHUNS	0.2011	0.0841	0.0169
CD2_BENIGN_MELANOCYTIC_TRUNK	NONORALLPR11V2	-0.2862	0.1201	0.0171
M13_TOEDEFORMOTH	NONORALLPR11V2	0.2801	0.1175	0.0171
N14_FEMGENPROL	ORALLPR11V2	0.1309	0.0549	0.0172
J10_VOCALLARYNX	NONORALLPR11V2	0.1993	0.084	0.0176
FALLS	ORALLPR11V2	0.1697	0.0717	0.018
H7_HEREDRETINADYST	NONORALLPR11V2	-0.2427	0.1028	0.0182
L12_LICHENSIMPLEX	ORALLPR11V2	0.3565	0.1509	0.0182
AB1_BACT_INTEST_OTH	NONORALLPR11V2	0.5306	0.2249	0.0183
ALLLPR11V2	H7_PTOSIS	-0.2843	0.1205	0.0183
CARDIAC_ARRHYTM	ORALLPR11V2	0.1422	0.0603	0.0183
M13_SPONDYLOTRAUM	ORALLPR11V2	0.2318	0.0982	0.0183
ALLLPR11V2	E4_THYROID	0.2113	0.0896	0.0184
N14_ENDOMETRIOSIS_DEEP	ORALLPR11V2	0.2484	0.1055	0.0185
ALLLPR11V2	M13_DISSYNOTENDNAS	0.2531	0.1076	0.0186
ALLLPR11V2	Q17_OTHER_CONGEN_MALFO_EAR	-0.2928	0.1244	0.0186
L12_PAPULOSQUAOTH	NONORALLPR11V2	0.3214	0.1367	0.0187
ALLLPR11V2	N14_CHRONEPHROPATH	0.3197	0.1364	0.0191
ORALLPR11V2	RX_CODEINE_TRAMADOL	0.1623	0.0693	0.0191
I9_REVASC	NONORALLPR11V2	0.1072	0.0458	0.0193
O15_HYPTENSPREG	ORALLPR11V2	0.1503	0.0642	0.0193
ALLLPR11V2	G6_MIGRAINE_NO_AURA_TRIPTAN	0.212	0.0907	0.0194
C3_MELANOMA_EXALLC	ORALLPR11V2	-0.2216	0.0948	0.0194
K11_ATTRITION	NONORALLPR11V2	0.2612	0.1117	0.0194
L12_DERMATITISNAS	ORALLPR11V2	0.2591	0.1109	0.0195
ALLLPR11V2	L12_ROSACEANAS	0.3122	0.1338	0.0196
E4_CONGEIOD	ORALLPR11V2	0.3653	0.1567	0.0197
AB1_MYSOSIS_NOS	ORALLPR11V2	0.3539	0.1519	0.0198
ALLLPR11V2	M13_PSORIARTH	0.2526	0.1086	0.0199
J10_UPPERDIS	ORALLPR11V2	0.1756	0.0755	0.02
I9_ICH	NONORALLPR11V2	0.1958	0.0842	0.0201
M13_CHRONDROPATHIES	ORALLPR11V2	0.3265	0.1406	0.0202
ANTIDEPRESSANTS	ORALLPR11V2	0.154	0.0665	0.0206
ALLLPR11V2	N14_FIANOV	0.1899	0.0821	0.0207
ALLLPR11V2	H7_IRIDOCYCLITISINOTH	-0.186	0.0805	0.0208
N14_FEMALEINFERT	ORALLPR11V2	0.2292	0.0991	0.0208
ALLLPR11V2	G6_EPIPAROX	0.167	0.0723	0.021
CD2_BENIGN_ENDOCRINE_PANCREAS	NONORALLPR11V2	0.2537	0.11	0.0211
ALLLPR11V2	M13_MYALGIA	0.2481	0.1078	0.0214
DRUGADVERS_SYSTEMIC_LUPUS_ERYTHEMAT	NONORALLPR11V2	-0.3593	0.1561	0.0214
L12_ACANTHNIGRICANS	ORALLPR11V2	0.288	0.1251	0.0214
ALLLPR11V2	I9_CVD_HARD	0.1176	0.0512	0.0216
ALLLPR11V2	N14_IMPOTENCE	-0.3026	0.1317	0.0216
ALLLPR11V2	K11_MN_RETRGN	0.234	0.1021	0.0219
N14_DIALYSIS	NONORALLPR11V2	-0.4258	0.1858	0.0219
N14_IGA_NEPHROPATHY	ORALLPR11V2	0.2752	0.1201	0.0219
ALLLPR11V2	KRA_PSY_CODUCTEMOT_EXMORE	0.2242	0.098	0.0221
ALLLPR11V2	O15_PREG_ECTOP	0.2079	0.0909	0.0222
M13_FOREIGNBODY	ORALLPR11V2	0.5991	0.262	0.0222
ALLLPR11V2	C_DIFFICILE_ENTEROCOLITIS	0.5338	0.2338	0.0225
ALLLPR11V2	H8_HL_PRESBY	0.198	0.0868	0.0226
ALLLPR11V2	KRA_PSY_CHILDSOC_EXMORE	0.2659	0.1167	0.0227
I9_ANGIO	ORALLPR11V2	0.1674	0.0735	0.0227
ALLLPR11V2	M13_GOUT	0.1288	0.0566	0.0228
ALLLPR11V2	RHEUMA_OTHER_WIDE	0.1676	0.0736	0.0228
J10_ACUTELOWERNAS	ORALLPR11V2	0.3169	0.1392	0.0229
ASTHMA_ACUTE_RESPIRATORY_INFECTIONS	ORALLPR11V2	0.1918	0.0845	0.0233
N14_MAEMABROAD	ORALLPR11V2	0.1878	0.0828	0.0233
I9_SEQULAE	ORALLPR11V2	0.2553	0.1126	0.0234
CD2_BENIGN_LIPO_INTRATHO	ORALLPR11V2	0.2203	0.0973	0.0236
NONORALLPR11V2	SYSTINOTH_FG	0.2249	0.0994	0.0236
ORALLPR11V2	TEMPOROMANDIB	0.2247	0.0995	0.0239
E4_HYPERPRO	ORALLPR11V2	0.6045	0.2678	0.024
K11_ORAL_LEUCOPLACIA_INCLAVO	ORALLPR11V2	0.3439	0.1523	0.024
O15_GESTAT_OEDEM_PREINUR	ORALLPR11V2	0.3327	0.1474	0.024
I9_ATHSCLE	ORALLPR11V2	0.1677	0.0744	0.0242
K11_CD_STRICT2	NONORALLPR11V2	-0.2417	0.1072	0.0242
ALLLPR11V2	K11_GINGIVITIS_PERIODONTAL	0.2609	0.116	0.0245
C3_BLADDER_EXALLC	ORALLPR11V2	-0.3625	0.1611	0.0245
ALLLPR11V2	M13_CRYSTALARTH	0.2608	0.1162	0.0247
I9_CAVS_OPERATED	ORALLPR11V2	0.1575	0.0701	0.0247
N14_FEMALEGENINF	ORALLPR11V2	0.2015	0.0897	0.0247
ALLLPR11V2	M13_TOEDEFORMOTH	0.2423	0.1079	0.0248
E4_MG_MET	NONORALLPR11V2	0.4811	0.2144	0.0248
AB1_VIRAL_OTHER_INTEST_INFECTIONS	ORALLPR11V2	0.4274	0.1906	0.0249
L12_ROSACEANAS	ORALLPR11V2	0.4135	0.1843	0.0249
H7_CONJUNCTIVITISACUNONATOPIC	ORALLPR11V2	0.3854	0.1719	0.025
ALLLPR11V2	C3_TESTIS_NONSEMINOMA_EXALLC	0.33	0.1474	0.0252
ALLLPR11V2	N14_IGA_NEPHROPATHY	0.226	0.101	0.0253
NONORALLPR11V2	Q17_CONGEN_MALFO_MUSCULOS_SYSTEM_NOT_ELSEW_CLASSIFIED	0.258	0.1154	0.0253
L12_LICHENPLANO	NONORALLPR11V2	0.356	0.1593	0.0254
H8_EXT_ABSC	ORALLPR11V2	0.3521	0.1578	0.0256
ALLLPR11V2	I9_HYPTENSPOR	-0.2345	0.1051	0.0257
ALLLPR11V2	M13_TEMPARTERIT	0.3587	0.1608	0.0257
D3_CVID	ORALLPR11V2	0.2826	0.1267	0.0257
L12_PARAPSO_PITYLICHCHRON	ORALLPR11V2	0.2845	0.1276	0.0257
ALLLPR11V2	I9_TIA	0.1469	0.0659	0.0258
M13_OSTEOCHONDRO	ORALLPR11V2	0.1962	0.088	0.0258
AB1_PARASITIC_NOS	ORALLPR11V2	-0.4908	0.2204	0.0259
ALLLPR11V2	P16_FET_NEWB_MATERN_COMPLICATIO_PREGNAC	0.2791	0.1255	0.0261
ALLLPR11V2	C3_RECTUM_ADENO_MUCINO_EXALLC	-0.1883	0.0846	0.0261
N14_FIOTHNAS	ORALLPR11V2	0.2374	0.1067	0.0261
ALLLPR11V2	CD2_BENIGN_BLADDER	0.2385	0.1074	0.0263
K11_PARODON_OPER	ORALLPR11V2	0.2224	0.1003	0.0267
ALLLPR11V2	BRONCHITIS	0.214	0.0966	0.0268
ALLLPR11V2	M13_KNEEDERANGEMENTS	0.136	0.0615	0.0269
ALLLPR11V2	K11_UC_STRICT_PSC	-0.1674	0.0757	0.0271
ALLLPR11V2	J10_CHEMGASRESP	0.3125	0.1418	0.0275
M13_DORSOPATHYOTH	ORALLPR11V2	0.1484	0.0673	0.0275
ORALLPR11V2	RX_CROHN_2NDLINE	0.1962	0.089	0.0275
ALLLPR11V2	P16_NEONTAL_JAUND_OTH_UNSP_CAUSES	0.2027	0.0922	0.0279
L12_LICHSIMPANDPRURIGO	ORALLPR11V2	0.3089	0.1405	0.0279
ALLLPR11V2	E4_HYTHY_AI_STRICT	0.2116	0.0963	0.028
ALLLPR11V2	G6_ICNEUROP	0.3027	0.1377	0.028
AB1_BACT_INTEST_OTH	ORALLPR11V2	0.4903	0.2236	0.0283
M13_SHORTACHILLES	ORALLPR11V2	0.5607	0.2557	0.0284
ALLLPR11V2	K11_REFLUX	0.1248	0.057	0.0285
I9_ANGIO	NONORALLPR11V2	0.1269	0.058	0.0286
ALLLPR11V2	E4_FH_IHD	0.2108	0.0964	0.0287
O15_ABORT_MEDICAL	ORALLPR11V2	0.136	0.0624	0.0292
ALLLPR11V2	N14_URETHRAOTH	0.1177	0.054	0.0293
L12_PAPULOSQUONAS	ORALLPR11V2	0.2283	0.1047	0.0293
NONORALLPR11V2	RHEUMA_SERONEG	0.237	0.1087	0.0293
ALLLPR11V2	E4_HYPERPRO	0.3622	0.1663	0.0294
ALLLPR11V2	NECROVASC_FG	0.3101	0.1425	0.0295
L12_PSORIASIS	ORALLPR11V2	0.1568	0.072	0.0295
M13_ENTEROARTHR	NONORALLPR11V2	0.24	0.1105	0.0298
ORALLPR11V2	Q17_OTHER_CONGEN_MALFO_EAR	-0.3837	0.1767	0.0299
CHRONSMALL	NONORALLPR11V2	-0.2301	0.1064	0.0306
ALLLPR11V2	G6_MIGRAINE_NO_AURA	0.1892	0.0876	0.0307
ALLLPR11V2	O15_PRE_OR_ECLAMPSIA	0.1519	0.0703	0.0307
I9_NONRHEVALV	ORALLPR11V2	0.161	0.0745	0.0307
ALLLPR11V2	C3_COLORECTAL_ADENO_EXALLC	-0.1563	0.0724	0.031
ALLLPR11V2	G6_CLUSTHEADACHE_WIDE	0.2541	0.1179	0.0311
I9_CARDMSEC	NONORALLPR11V2	-0.2255	0.1049	0.0315
M13_PSORIARTH	ORALLPR11V2	0.2039	0.0948	0.0315
ALLLPR11V2	C3_PANCREAS_NEUROENDOCRINE_EXALLC	0.2134	0.0993	0.0316
C3_SKIN_EXALLC	ORALLPR11V2	-0.1829	0.0852	0.0317
M13_CHURGSTRAUSS	ORALLPR11V2	0.2622	0.1222	0.0318
INTERSTITIAL_CYSTIT_CHRONIC	NONORALLPR11V2	0.2109	0.0984	0.0321
I9_ANGINA	ORALLPR11V2	0.1189	0.0555	0.0322
ALLLPR11V2	K11_INTESTOTH	0.1514	0.0708	0.0325
KRA_PSY_DEVWIDE_EXMORE	ORALLPR11V2	0.3749	0.1753	0.0325
NONORALLPR11V2	WET_AMD	-0.1156	0.0541	0.0327
E4_ADREACT	NONORALLPR11V2	0.28	0.1312	0.0329
M13_MUSCLE	ORALLPR11V2	0.3012	0.1412	0.033
ALLLPR11V2	C3_CERVIX_UTERI_EXALLC	-0.3289	0.1544	0.0331
M13_MYALGIA	ORALLPR11V2	0.2129	0.0999	0.0331
ALLLPR11V2	O15_ABORT_OTHER	-0.2049	0.0962	0.0332
M13_DISSYNOTENDNAS	ORALLPR11V2	0.2953	0.1387	0.0332
N14_CHRONKIDNEYDIS	ORALLPR11V2	0.2664	0.1252	0.0333
G6_SLEEPAPNO_INCLAVO	ORALLPR11V2	0.1327	0.0624	0.0334
K11_CHOLANGI	ORALLPR11V2	0.3177	0.1494	0.0335
ALLLPR11V2	I9_SEQULAE	0.2056	0.0968	0.0337
ASTHMA_INFECTIONS	ORALLPR11V2	0.1872	0.0882	0.0337
ALLLPR11V2	C3_MELANOMA_EXALLC	-0.1717	0.0812	0.0344
K11_ORAL_LEUCOPLAC_RELAT_INCLAVO	NONORALLPR11V2	0.6788	0.321	0.0345
L12_PAPULOSQUONAS	NONORALLPR11V2	0.2013	0.0953	0.0347
ALLLPR11V2	K11_OTHENTERCOL	0.2951	0.1398	0.0348
M13_FINGERDEFORM	NONORALLPR11V2	0.3301	0.1564	0.0348
ALLLPR11V2	J10_NASALPOLYP	0.1649	0.0782	0.0349
ALLLPR11V2	O15_GESTAT_OEDEM_PREINUR	0.2593	0.1229	0.0349
G6_ENCEPHTOX	NONORALLPR11V2	-0.2228	0.1056	0.0349
ALLLPR11V2	L12_LICHSIMPANDPRURIGO	0.2658	0.1263	0.0353
E4_METABONAS	NONORALLPR11V2	-0.2258	0.1073	0.0353
ALLLPR11V2	L12_HAIRLOSSSCAR	0.3375	0.1606	0.0355
K11_ORAL_LEUCOPLAC_RELAT	NONORALLPR11V2	0.7099	0.3376	0.0355
M13_SHOULDERBURSITIS	ORALLPR11V2	0.304	0.1445	0.0355
ALLLPR11V2	H7_XANTHELASMA	0.3018	0.1437	0.0357
ALLLPR11V2	F5_BEHEMOCHILD	0.16	0.0762	0.0358
M13_OVERUSENAS	ORALLPR11V2	0.3936	0.1875	0.0358
ORALLPR11V2	TRAUMBRAIN_NONCONCUS	0.2502	0.1192	0.0359
N14_VAGINITIS	ORALLPR11V2	0.3742	0.1787	0.0363
CD2_BENIGN_CONNSOFT_ABD	ORALLPR11V2	0.3071	0.1468	0.0364
N14_OTHNONINFVULV	ORALLPR11V2	0.4678	0.2235	0.0364
K11_HAEMORR	ORALLPR11V2	0.1828	0.0876	0.0369
K11_ASYMMETRY_JAW	NONORALLPR11V2	0.3908	0.1874	0.037
ALLLPR11V2	F5_PERSBEHORG	0.3357	0.161	0.0371
M13_CERVICOCRANSDR	ORALLPR11V2	0.3888	0.1865	0.0371
G6_ALCOPOLY	ORALLPR11V2	0.2799	0.1344	0.0372
AB1_ERYSIPELAS	ORALLPR11V2	0.1948	0.0936	0.0375
I9_SAHANEUR	ORALLPR11V2	0.1873	0.0901	0.0376
ALLLPR11V2	E4_PANCSECNAS	0.2203	0.1061	0.0378
C3_TESTIS_NONSEMINOMA_EXALLC	ORALLPR11V2	0.2623	0.1263	0.0378
AB1_INTESTINAL_INFECTIONS	ALLLPR11V2	0.2384	0.1148	0.0379
CD2_BENIGN_RECTUM	ORALLPR11V2	0.2423	0.1167	0.0379
I9_OTHPER	ORALLPR11V2	0.3437	0.1656	0.0379
ALLLPR11V2	M13_SHORTACHILLES	0.3256	0.157	0.0381
J10_BRONCHITIS	ORALLPR11V2	0.2715	0.1309	0.0381
ALLLPR11V2	GOUT_NOS	0.1539	0.0743	0.0383
E4_LIPOPROTNAS	ORALLPR11V2	0.3028	0.1461	0.0383
ALLLPR11V2	H7_DIVERGSTRAB	0.182	0.0879	0.0386
ALLLPR11V2	MATERNCAREFETUSALCO	0.1481	0.0716	0.0387
ALLLPR11V2	K11_DIVERTIC	0.086	0.0416	0.0389
M13_TIETZE	ORALLPR11V2	0.4566	0.2211	0.0389
K11_MANDIBULAR_HYPOPL	NONORALLPR11V2	0.3279	0.1589	0.039
ALLLPR11V2	CHONDRO_OTH	0.1887	0.0914	0.039
C3_CERVIX_UTERI_EXALLC	NONORALLPR11V2	-0.4151	0.2013	0.0392
C3_RECTUM_EXALLC	NONORALLPR11V2	-0.2123	0.103	0.0392
CD2_MULTIPLE_MYELOMA_PLASMA_CELL_EXALLC	ORALLPR11V2	-0.2723	0.132	0.0392
C3_BRONCHUS_LUNG_EXALLC	NONORALLPR11V2	-0.1784	0.0866	0.0393
H7_AMD	NONORALLPR11V2	-0.1145	0.0555	0.0393
NONORALLPR11V2	RHEUMA_SEROPOS_OTH	0.1587	0.077	0.0393
E4_METABOLIA	ORALLPR11V2	0.1409	0.0684	0.0395
L12_NAIL_GRYPHOSIS	ORALLPR11V2	0.2954	0.1437	0.0397
M13_RADICULOPATHY	ORALLPR11V2	0.2388	0.1162	0.0398
NONORALLPR11V2	ST19_FRACT_SPINE_LEVEL_UNSPE	-0.1756	0.0854	0.0398
H8_POSTOPNAS	ORALLPR11V2	0.2451	0.1194	0.04
ALLLPR11V2	F5_NIGHTMARES	0.1281	0.0625	0.0405
K11_OESSTODUO	ORALLPR11V2	0.1584	0.0774	0.0406
M13_LOWBACKPAINORANDSCIATICA	ORALLPR11V2	0.1646	0.0804	0.0406
C3_OVARY_GRANULOSA_EXALLC	ORALLPR11V2	-0.2224	0.1087	0.0407
M13_DORSALGIA	ORALLPR11V2	0.1521	0.0744	0.0408
E4_THYTOXGOITDIF	ORALLPR11V2	0.1551	0.0759	0.0409
H7_BINOCUMOVOTH	ORALLPR11V2	-0.4851	0.2375	0.0411
I9_VHD	ORALLPR11V2	0.1505	0.0737	0.0412
ORALLPR11V2	ST19_FRACT_SKULL_FACIAL_BONES	0.2749	0.1346	0.0412
ALLLPR11V2	CD2_BENIGN_ASCENDING_COLON	0.2037	0.0998	0.0413
J10_CHEMGASRESP	NONORALLPR11V2	0.3852	0.189	0.0415
M13_SPONDYLOLISTHESIS	ORALLPR11V2	0.1627	0.0798	0.0415
ALLLPR11V2	G6_MYOTDIS	0.2632	0.1292	0.0416
M13_RHEUMA	NONORALLPR11V2	0.1632	0.0801	0.0416
ALLLPR11V2	L12_EPIDERMALTHICKOTH	0.2896	0.1422	0.0417
G6_MIGRAINE_WITH_AURA	NONORALLPR11V2	0.1425	0.07	0.0418
ALLLPR11V2	L12_PRURITUS	0.477	0.2345	0.0419
ALLLPR11V2	M13_PATELLARTEND	0.3269	0.1607	0.0419
I9_CVD_HARD	ORALLPR11V2	0.1164	0.0572	0.0419
C3_PANCREAS_NEUROENDOCRINE_EXALLC	NONORALLPR11V2	0.2441	0.1201	0.042
CD2_BENIGN_BONE_SHORT_UPPER	ORALLPR11V2	-0.6178	0.3038	0.042
F5_SLEEPWALKING	NONORALLPR11V2	-0.1845	0.0907	0.042
NONORALLPR11V2	OTHER_DRUGADVERS_SECONDA_PARKINSONI	0.2519	0.1242	0.0426
ALLLPR11V2	H7_EPIPHORA	0.2785	0.1374	0.0427
ALLLPR11V2	CD2_BENIGN_RECTUM	0.2252	0.1111	0.0427
F5_NIGHTMARES	NONORALLPR11V2	0.1983	0.0979	0.0428
ALLLPR11V2	DRUGADVERS_GOUT	-0.2033	0.1004	0.0429
E4_CARBONAS	ORALLPR11V2	0.1879	0.0928	0.0429
H7_VISUALPATHNAS	ORALLPR11V2	-0.1623	0.0802	0.0429
N14_ENDOMETRIOSIS	ORALLPR11V2	0.1679	0.0829	0.0429
CD2_BENIGN_ANUS_ANAL_CANAL	ORALLPR11V2	-0.5443	0.2689	0.043
ORALLPR11V2	WEIGHT_IRN	0.1011	0.0499	0.043
COPD_EARLY	ORALLPR11V2	0.1595	0.0789	0.0431
K11_ENERCOLNONINF	ORALLPR11V2	0.1581	0.0782	0.0431
I9_IHD	ORALLPR11V2	0.1107	0.0547	0.0432
K11_DENTOFACIAL_ANOMALIES	ORALLPR11V2	0.2159	0.1069	0.0436
M13_SPONDYLOSIS	ORALLPR11V2	0.1602	0.0795	0.0438
G6_SPINAMUSCOTH	NONORALLPR11V2	-0.2888	0.1433	0.0439
ALLLPR11V2	MACULA_NAS_ADVERSE	-0.1886	0.0937	0.0442
K11_OVERJET	NONORALLPR11V2	0.3476	0.1728	0.0443
AB1_PARASITIC_NOS	ALLLPR11V2	-0.314	0.1562	0.0444
O15_PRETERM	ORALLPR11V2	0.222	0.1105	0.0446
F5_DEPPER	NONORALLPR11V2	0.4018	0.2002	0.0448
K11_OESULC	NONORALLPR11V2	0.2943	0.1467	0.0449
M13_HALLUXRIGIDUS	NONORALLPR11V2	0.1296	0.0647	0.045
ALLLPR11V2	I9_NONRHEVALV	0.1101	0.055	0.0453
L12_VASCULITISNAS	ORALLPR11V2	0.4406	0.2201	0.0453
M13_LOWBACKPAIN	ORALLPR11V2	0.1652	0.0826	0.0455
M13_VILLONODULAR	NONORALLPR11V2	0.2433	0.1216	0.0455
I9_HYPTENSPOR	ORALLPR11V2	-0.2087	0.1044	0.0456
N14_ENDOMETRIOSIS_UTERUS	ORALLPR11V2	0.2236	0.1119	0.0456
NONORALLPR11V2	RHEUMA_SEROPOS_WIDE	0.1568	0.0785	0.0457
ALLLPR11V2	SCND_OTH_KNEEARTHROSIS	0.2249	0.1126	0.0458
BACT_INTEST_INFECTION_NOS	ORALLPR11V2	0.4532	0.2269	0.0458
K11_HERING	ORALLPR11V2	-0.1063	0.0532	0.0458
ALLLPR11V2	J10_PNEUMOBACT	0.2676	0.134	0.0459
M13_DUPUTRYEN	ORALLPR11V2	0.1861	0.0933	0.046
I9_HYPERTROCARDMYOP	NONORALLPR11V2	0.4017	0.2015	0.0462
N14_RENALCOLNAS	ORALLPR11V2	0.3257	0.1634	0.0462
ALLLPR11V2	ST19_FRACT_SHOUL_UPPER_ARM	0.1807	0.0907	0.0463
ORALLPR11V2	Q17_ANKYLOGLOSSIA	0.336	0.1687	0.0464
I9_PULMEMB	NONORALLPR11V2	0.1815	0.0911	0.0465
ORALLPR11V2	Q17_REDUCT_DEFECTS_UPPER_LIMB	0.1988	0.1002	0.0472
DM_NEOVASCULAR_GLAUCOMA	NONORALLPR11V2	-0.3431	0.1731	0.0474
K11_ATTRITION	ORALLPR11V2	0.2194	0.1107	0.0474
ALLLPR11V2	E4_HYPERGLYCER	0.1626	0.0821	0.0476
D3_SCIDA	ORALLPR11V2	-0.3333	0.1684	0.0479
G6_ALCOPOLY	NONORALLPR11V2	0.2892	0.1462	0.0479
M13_TRIGGERFINGER	ORALLPR11V2	0.1635	0.0827	0.0479
ALLLPR11V2	I9_CORATHER	0.0895	0.0452	0.048
ALLLPR11V2	I9_INTRACRA	0.1475	0.0746	0.0481
ALLLPR11V2	H8_MENIERE	0.2069	0.1048	0.0483
M13_BURSELBOWOTH	ORALLPR11V2	0.3667	0.1859	0.0486
C3_RECTUM_ADENO	ORALLPR11V2	-0.2308	0.1171	0.0487
ALLLPR11V2	D3_DEF_IIGA	0.1848	0.0937	0.0487
ALLLPR11V2	M13_DEFORMDORSO	0.1858	0.0943	0.0488
ALLLPR11V2	RX_N05C	0.1333	0.0677	0.0489
C3_CLL_EXALLC	ORALLPR11V2	-0.2134	0.1084	0.049
N14_MAEMABROAD	NONORALLPR11V2	0.2057	0.1046	0.0492
M13_POLYARTHROPATHIES	NONORALLPR11V2	0.1969	0.1002	0.0493
G6_ICNEUROP	NONORALLPR11V2	0.3138	0.1597	0.0494
N14_PHIMOSIS	ORALLPR11V2	0.259	0.1318	0.0494
ALLLPR11V2	Q17_COMPLEX_CARD_DEFEC	-0.2709	0.138	0.0496
ALLLPR11V2	O15_PREECLAMPS	0.142	0.0724	0.0497
N14_URETHRAOTH	NONORALLPR11V2	0.1338	0.0683	0.0499
L12_INFECT_SKIN	ORALLPR11V2	0.2257	0.1151	0.05
L12_CORNSANDCALLOS	ORALLPR11V2	0.3492	0.1783	0.0501
K11_ORAL_LEUCOPLACIA	ORALLPR11V2	0.3851	0.1968	0.0504
K11_FUNCDYSP	ORALLPR11V2	0.1946	0.0995	0.0506
ALLLPR11V2	I9_IHD	0.0993	0.0508	0.0507
ALLLPR11V2	I9_CABG	0.0986	0.0505	0.0508
ALLLPR11V2	H8_EXTOTITIS	0.3524	0.1807	0.0512
M13_ENTESOPATHYLOW	ORALLPR11V2	0.2446	0.1254	0.0512
ALLLPR11V2	M13_GIANTCELL	0.3032	0.1556	0.0513
I9_HEARTFAIL_AND_HYPERTCARDIOM	NONORALLPR11V2	0.2471	0.1268	0.0514
K11_EROSION_INCLAVO	ORALLPR11V2	0.2144	0.11	0.0514
ALLLPR11V2	N14_POSTMENBLEED	0.1873	0.0962	0.0517
ALLLPR11V2	O15_MEMBR_PREMAT_RUPT	0.2664	0.137	0.0517
ALLLPR11V2	L12_NAIL_GRYPHOSIS	0.2208	0.1136	0.0519
G6_POSTVIRFAT	ORALLPR11V2	0.3303	0.1703	0.0524
M13_LIMBLENGTH	NONORALLPR11V2	-0.3635	0.1874	0.0524
E4_HYPERCHOL	ORALLPR11V2	0.141	0.0728	0.0526
H7_PAPILLOEDEMA	ORALLPR11V2	-0.2916	0.1505	0.0526
ALLLPR11V2	H8_TINNITUS	0.1768	0.0913	0.0527
ALLLPR11V2	C3_RECTUM_ADENO	-0.166	0.0857	0.0527
ALLLPR11V2	N14_HYPERTROPHYBREAST_BOTH	0.1557	0.0804	0.0529
ALLLPR11V2	E4_ENDOGLAND	0.29	0.1499	0.0531
ALLLPR11V2	H8_OTOSCLE	0.1197	0.0619	0.0532
K11_OTHANRECT	ORALLPR11V2	0.2275	0.1177	0.0533
M13_DORSOPATHY	ORALLPR11V2	0.147	0.0761	0.0534
C3_BASAL_CELL_CARCINOMA_EXALLC	ORALLPR11V2	-0.1624	0.0842	0.0536
H7_XANTHELASMA	ORALLPR11V2	0.3422	0.1773	0.0536
E4_SPHINGOLIP	NONORALLPR11V2	0.2033	0.1054	0.0537
H7_CONVERGINSUFF	ORALLPR11V2	-0.4524	0.2346	0.0538
I9_OTHARR	ORALLPR11V2	0.1523	0.0791	0.0541
CD2_BENIGN_BONE_SKULL_FACE	NONORALLPR11V2	0.2957	0.1536	0.0542
L12_LICHENPLANO	ORALLPR11V2	0.2246	0.1167	0.0542
ALLLPR11V2	K11_OVERJET	0.2706	0.1407	0.0545
ALLLPR11V2	N14_FIOTHNAS	0.2267	0.1181	0.0549
AB1_RUBELLA	ALLLPR11V2	-0.3316	0.1728	0.055
ALLLPR11V2	N14_HYDRONEPHR	-0.2935	0.1531	0.0552
ALLLPR11V2	RX_PARACETAMOL_NSAID	0.195	0.1018	0.0554
ORALLPR11V2	SLE_FG	0.2019	0.1054	0.0554
N14_OVARYCYST	ORALLPR11V2	0.2075	0.1083	0.0555
GE	NONORALLPR11V2	-0.2064	0.1079	0.0557
CD2_LYMPHOID_LEUKAEMIA_EXALLC	ORALLPR11V2	-0.2145	0.1121	0.0558
K11_EROSION	NONORALLPR11V2	-0.3154	0.1649	0.0558
ALLLPR11V2	CD2_LEUKAEMIA_NAS_EXALLC	-0.2939	0.1536	0.0558
ALLLPR11V2	C3_HYPOPHARYNX_EXALLC	-0.1774	0.0928	0.0559
F5_DEPRESSION_DYSTHYMIA	ORALLPR11V2	0.1249	0.0654	0.0561
ALLLPR11V2	E4_PARATHYRO	0.284	0.1487	0.0562
ORALLPR11V2	P16_FET_NEWB_MATERN_COMPLICATIO_PREGNAC	0.2947	0.1543	0.0562
E4_HYPERPRO_ADVERSE	ORALLPR11V2	0.2385	0.125	0.0564
M13_OTERSPECARTHR	ORALLPR11V2	0.1782	0.0934	0.0564
G6_CLUSTHEADACHE_WIDE	ORALLPR11V2	0.2665	0.1398	0.0565
AB1_VIRAL_HEMOR_FEVER_NOS	ALLLPR11V2	0.3419	0.1793	0.0566
ALLLPR11V2	M13_MENISCUSDERANGEMENTS	0.1256	0.0659	0.0568
K11_DENTOFACIAL_ANOMALIES	NONORALLPR11V2	0.1779	0.0935	0.057
ALLLPR11V2	M13_HYPERMOBILITY	0.1851	0.0973	0.0571
ALLLPR11V2	G6_SPINAMUSCOTH	-0.2462	0.1295	0.0572
M13_ADHCAPSULITIS	ORALLPR11V2	0.1787	0.094	0.0573
NONORALLPR11V2	ULCERPROCT	0.1862	0.098	0.0574
ALLLPR11V2	N14_FEMALEINFERT	0.2174	0.1145	0.0575
K11_ORALCYST	NONORALLPR11V2	-0.2919	0.1537	0.0575
DRUGADVERS_ADRENOCORTICAL_INSUFFICIENCY	ORALLPR11V2	0.3472	0.1829	0.0576
ALLLPR11V2	M13_METATARSALGIA	0.2132	0.1124	0.0579
H7_DIVERGSTRAB	ORALLPR11V2	0.2093	0.1104	0.0579
K11_OESITIS	ORALLPR11V2	0.3321	0.1752	0.0581
NONORALLPR11V2	ST19_FRACT_FEMUR	0.1942	0.1025	0.0581
ALLLPR11V2	H8_EXT_NAS	0.3498	0.1847	0.0582
L12_DERMATITISECZEMA	ORALLPR11V2	0.2089	0.1103	0.0583
ALLLPR11V2	I9_VHD	0.1017	0.0537	0.0584
N14_GLOMERULAR	ORALLPR11V2	0.2546	0.1345	0.0584
ORALLPR11V2	Q17_CLEFT_LIP_OR_LIP_AND_PALATE	0.4364	0.2306	0.0584
CD2_BENIGN_BLADDER	NONORALLPR11V2	0.3238	0.1711	0.0585
NONORALLPR11V2	Q17_CONGEN_LENS_MALFO	0.2808	0.1485	0.0586
ALLLPR11V2	G6_CPETAL	-0.3105	0.1643	0.0588
CD2_BENIGN_COLORECANI	ORALLPR11V2	0.1599	0.0846	0.0588
NONORALLPR11V2	O15_MAT_CARE_MALPRESENT	-0.2115	0.112	0.0589
H7_RETINALDETACHTRACTION	ORALLPR11V2	-0.3767	0.1995	0.059
ALLLPR11V2	M13_MUSCLE	0.2347	0.1244	0.0592
E4_ADDISON	ORALLPR11V2	0.3525	0.1868	0.0592
H8_HL_PRESBY	NONORALLPR11V2	0.2851	0.1511	0.0592
ALLLPR11V2	I9_AVBLOCK	0.1464	0.0776	0.0594
ALLLPR11V2	O15_LABOUR_INTRAPART_HAEMORRH	-0.3837	0.2036	0.0595
ALLLPR11V2	E4_ANTIDIU	0.2807	0.1491	0.0597
ALLLPR11V2	M13_FOREIGNBODY	0.3444	0.1829	0.0597
ALLLPR11V2	M13_SHOULDERBURSITIS	0.1947	0.1034	0.0597
ALLLPR11V2	Z21_TOBAC_USE	0.2075	0.1102	0.0597
DEATH	ORALLPR11V2	-0.1644	0.0873	0.0597
N14_GLOMER_NEPHRITIS	ORALLPR11V2	0.4277	0.2276	0.0602
ALLLPR11V2	G6_TARSTUN	-0.2172	0.1158	0.0607
ALLLPR11V2	C3_CERVIX_SQUAM_EXALLC	-0.1997	0.1066	0.0609
F5_PERSBEHORG	ORALLPR11V2	0.3501	0.1868	0.0609
ALLLPR11V2	N14_HYPERTROPHYBREAST	0.1419	0.0757	0.061
G6_SLEEPAPNO	ORALLPR11V2	0.1152	0.0616	0.0614
H8_OTOSCLE	ORALLPR11V2	0.1589	0.085	0.0615
N14_INFLUTH	ORALLPR11V2	0.2692	0.144	0.0615
M13_LATERALEPICOND	NONORALLPR11V2	-0.1424	0.0763	0.0619
N14_OTHFEMPELINF	ORALLPR11V2	0.244	0.1307	0.0619
CD2_BENIGN_RETINA	ORALLPR11V2	-0.2584	0.1387	0.0625
G6_TARSTUN	NONORALLPR11V2	-0.2446	0.1313	0.0625
J10_CHRONSINUSITIS	NONORALLPR11V2	0.2518	0.1352	0.0625
M13_SYSTCONINOTH	NONORALLPR11V2	0.2029	0.1089	0.0625
ALLLPR11V2	C3_BREAST_EXALLC	-0.0963	0.0517	0.0626
ALLLPR11V2	J10_ASBESTPNEUMOC	0.3082	0.1656	0.0627
I9_REVASC	ORALLPR11V2	0.1089	0.0586	0.0629
J10_CHRONRHINITIS	NONORALLPR11V2	0.2311	0.1243	0.0631
O15_ABORT_SPONTAN	ORALLPR11V2	0.2354	0.1267	0.0631
ALLLPR11V2	M13_ARTHTROSIS_COX	0.1005	0.0541	0.0634
H7_PARASTRA6	NONORALLPR11V2	-0.2954	0.1592	0.0634
C3_BASAL_CELL_CARCINOMA_INCLAVO_EXALLC	ORALLPR11V2	-0.1573	0.0848	0.0635
I9_ANEURYSM	ORALLPR11V2	0.2153	0.1161	0.0636
NONORALLPR11V2	VAGINAL_LICHEN_PLANUS	0.2463	0.1328	0.0636
ORALLPR11V2	ST19_FRACT_FEMUR	0.1996	0.1076	0.0636
AB1_MYCOSES	ALLLPR11V2	0.2831	0.1527	0.0637
ORALLPR11V2	RHEUMA_SEROPOS_WIDE	0.125	0.0674	0.0637
H7_VITRCRYSTAL	ORALLPR11V2	0.2278	0.1229	0.0639
J10_PULMOEDEMA	ORALLPR11V2	-0.3239	0.1748	0.0639
C3_LEIOMYOSARCOMA_EXALLC	NONORALLPR11V2	-0.2805	0.1514	0.064
ALLLPR11V2	E4_ADREACT	0.1941	0.1049	0.0642
K11_SUPNUM_ONLY_INCLAVO	ORALLPR11V2	0.3434	0.1856	0.0643
AB1_CANDIDIASIS	ORALLPR11V2	0.4012	0.2169	0.0644
L12_OTHERSKINSUBCUTIS	ORALLPR11V2	0.2594	0.1403	0.0644
AB1_MYSOSIS_NOS	ALLLPR11V2	0.2994	0.1619	0.0645
ALLLPR11V2	M13_POLYMYALGIA	0.1997	0.1081	0.0646
NONORALLPR11V2	THYROIDITIS	0.5282	0.286	0.0648
ALLLPR11V2	L12_EPIDERMTHICKNAS	0.2468	0.1337	0.0649
ALLLPR11V2	I9_CHD	0.0788	0.0427	0.065
ALLLPR11V2	H7_IRIDOCHRONIC	-0.1471	0.0798	0.0652
ALLLPR11V2	C3_CANCER_EXALLC	-0.1749	0.0948	0.0652
L12_LIVEDOIDVASC	ORALLPR11V2	0.2532	0.1374	0.0653
ALLLPR11V2	CD2_BENIGN_PENIS	-0.1249	0.0679	0.0657
ALLLPR11V2	C3_BREAST_ERPLUS_EXALLC	-0.109	0.0593	0.066
H7_CONJUHAEMOR	NONORALLPR11V2	0.3369	0.1832	0.066
ALLLPR11V2	C3_BRONCHUS_LUNG_EXALLC	-0.1343	0.0731	0.0663
E4_MINERAL_METNAS	ORALLPR11V2	0.1808	0.0984	0.0663
N14_OTHNONINFUTER	NONORALLPR11V2	-0.1548	0.0843	0.0665
ORALLPR11V2	RHEUMA_SEROPOS_OTH	0.1245	0.0678	0.0665
ALLLPR11V2	GOUT_STRICT	0.1285	0.07	0.0666
ALLLPR11V2	L12_PSORI_PUSTGEN	0.199	0.1085	0.0667
AB1_PROTOZOAL	ALLLPR11V2	0.3035	0.1657	0.0669
H8_EXT_NAS	ORALLPR11V2	0.3225	0.176	0.0669
ALLLPR11V2	CD2_BENIGN_CORPUS_UTERI	0.2141	0.1168	0.0669
H7_DIPLOPIA	ORALLPR11V2	0.4144	0.2265	0.0673
K11_LIP_ORAL_MUCOSA	NONORALLPR11V2	0.488	0.2669	0.0675
M13_OTHERBONE	ORALLPR11V2	0.2494	0.1366	0.0678
ALLLPR11V2	I9_STR	0.1461	0.0802	0.0684
AB1_SEQULAE_TUBERCU	ORALLPR11V2	0.4336	0.2381	0.0686
K11_ORAL_LEUCOPLACIA	NONORALLPR11V2	0.5862	0.3222	0.0688
I9_CHD	ORALLPR11V2	0.0975	0.0536	0.069
L12_VITILIGO	ORALLPR11V2	0.237	0.1303	0.069
ALLLPR11V2	M13_SACROCOGG	0.2155	0.1185	0.0691
AUTOIMMUNE_HYPERTHYROIDISM	ORALLPR11V2	0.2183	0.1202	0.0694
L12_LICHENSCLERATROPH	ORALLPR11V2	0.3511	0.1934	0.0694
AB1_TULARAEMIA	NONORALLPR11V2	-0.3693	0.2035	0.0695
H7_OTHENDOPHTHALMITIS	NONORALLPR11V2	-0.2457	0.1354	0.0696
ALLLPR11V2	CD2_BENIGN_MELANOCYTIC_TRUNK	-0.1724	0.0951	0.0698
K11_CROWDI_TEETH	ORALLPR11V2	0.3441	0.1898	0.0699
L12_CELLULITIS	ORALLPR11V2	0.2765	0.1525	0.0699
KRA_PSY_CODUCTEMOT_EXMORE	ORALLPR11V2	0.2427	0.134	0.07
K11_SUPNUM_ONLY	ORALLPR11V2	0.2214	0.1223	0.0703
ALLLPR11V2	G6_HEADACHE	0.2051	0.1134	0.0704
J10_PNEUMONIA	ORALLPR11V2	0.167	0.0923	0.0704
G6_PLANTAR	ORALLPR11V2	0.3521	0.1946	0.0705
N14_OTHNONINFUTER	ORALLPR11V2	0.2116	0.117	0.0705
ALLLPR11V2	G6_PARALOTHUNS	-0.3166	0.1752	0.0708
G6_ROOTPLEXOTHUNS	ORALLPR11V2	0.2591	0.1434	0.0708
ALLLPR11V2	M13_PATELLADISLOCATIO	0.1417	0.0785	0.0709
ALLLPR11V2	CD2_BENIGN_TRANSVERSE_COLON	0.213	0.1179	0.0709
ALLLPR11V2	K11_DISTAL_BITE	0.2975	0.1649	0.0712
ALLLPR11V2	M13_SYNOTEND	0.2082	0.1154	0.0713
ALLLPR11V2	J10_UPPERDIS	0.1598	0.0887	0.0715
ALLLPR11V2	G6_MIGRAINE_WITH_AURA_ADVERSE	0.1734	0.0963	0.0717
K11_ORALCYST	ORALLPR11V2	0.3499	0.1943	0.0717
ALLLPR11V2	H8_POSTOPNAS	0.1933	0.1074	0.0718
M13_BURSITISHIPOTH	NONORALLPR11V2	0.4046	0.2248	0.0718
ORALLPR11V2	YERSINIAENTERITIS	0.2375	0.1319	0.0718
FG_DOAAC	ORALLPR11V2	0.1277	0.071	0.0719
ORALLPR11V2	ST19_FRACT_SHOUL_UPPER_ARM	0.1596	0.0887	0.0721
J10_INFLUPNEU	ORALLPR11V2	0.1624	0.0903	0.0722
K11_DIVERTIC	ORALLPR11V2	0.0971	0.054	0.0723
ALLLPR11V2	K11_EROSION	-0.2326	0.1295	0.0724
N14_CALCULOWER	ORALLPR11V2	-0.2579	0.1435	0.0724
ALLLPR11V2	INTERSTITIAL_CYSTIT_CHRONIC	0.1628	0.0907	0.0727
I9_TIA	ORALLPR11V2	0.1642	0.0915	0.0729
M13_POLYMYALGIA	NONORALLPR11V2	0.1863	0.1039	0.0729
NONORALLPR11V2	O15_POSTPART_HAEMORRH_PLACENTA	-0.2247	0.1254	0.0732
CD2_BENIGN_ASCENDING_COLON	NONORALLPR11V2	0.2623	0.1465	0.0734
ALLLPR11V2	L12_PYODERMA	0.1836	0.1026	0.0736
M13_INFTENOSYNOVITIS	NONORALLPR11V2	0.3358	0.1879	0.0739
CD2_BENIGN_MELANOCYTIC_FACE	NONORALLPR11V2	0.3644	0.2039	0.074
ALLLPR11V2	J10_PLEURPLAGUE	0.1932	0.1082	0.0741
L12_BULLOTH	ORALLPR11V2	0.1833	0.1027	0.0743
ALLLPR11V2	K11_OESITIS	0.2794	0.1566	0.0744
ALLLPR11V2	N14_GLOMER_NEPHRITIS	0.2795	0.1569	0.0749
F5_PSYTRANS	NONORALLPR11V2	0.1712	0.0961	0.075
G6_THROOT	ORALLPR11V2	-0.1845	0.1037	0.075
N14_ENDOMETRIOSIS_NOS	ORALLPR11V2	0.2087	0.1172	0.075
AB1_BACTINF_NOS	NONORALLPR11V2	0.2293	0.1288	0.0751
G6_MYOTDIS	NONORALLPR11V2	0.2563	0.1443	0.0758
N14_MENSIRREG	ORALLPR11V2	0.2099	0.1182	0.0759
H7_EPIPHORA	NONORALLPR11V2	0.3404	0.192	0.0762
ALLLPR11V2	I9_MI_STRICT	0.0828	0.0467	0.0763
H7_OPTNEUROTH	ORALLPR11V2	-0.2669	0.1507	0.0766
CAMPYLOENTERITIS	ORALLPR11V2	0.3091	0.1746	0.0767
G6_CLUSTHEADACHE_STRICT_INCLAVO	ORALLPR11V2	0.224	0.1266	0.0768
ALLLPR11V2	G6_HCNP	-0.1385	0.0783	0.0769
ALLLPR11V2	M13_GLUTEALTEND	0.2791	0.1578	0.0769
G6_GUILBAR	NONORALLPR11V2	0.333	0.1883	0.0769
GE_MODE	NONORALLPR11V2	-0.2045	0.1156	0.0769
ALLLPR11V2	C3_LEIOMYOSARCOMA_EXALLC	-0.205	0.1159	0.0771
M13_MYOSITIS	ORALLPR11V2	0.4179	0.2365	0.0772
DEATH	NONORALLPR11V2	-0.1424	0.0806	0.0773
ALLLPR11V2	DRUGADVERS_SYSTEMIC_LUPUS_ERYTHEMAT	-0.201	0.1138	0.0774
E4_PANCSECNAS	ORALLPR11V2	0.2277	0.129	0.0775
ALLLPR11V2	M13_MUSCLEATROPH	0.1751	0.0992	0.0776
N14_FIANOV	NONORALLPR11V2	0.1597	0.0905	0.0777
F5_PERVASIVE	ORALLPR11V2	0.4796	0.2719	0.0778
C3_KIDNEY_CHROMOPHOBE_EXALLC	NONORALLPR11V2	0.2198	0.1247	0.0779
ALLLPR11V2	CROHN_ARTHR	0.2922	0.1657	0.0779
M13_ARTHTROSIS_COX	ORALLPR11V2	0.1225	0.0695	0.078
ALLLPR11V2	CD2_BENIGN_CAECUM	0.1705	0.0968	0.0781
ALLLPR11V2	ULCER_ARTHR	0.1506	0.0856	0.0786
M13_TOEDEFORMOTH	ORALLPR11V2	0.1727	0.0982	0.0786
I9_CORATHER	ORALLPR11V2	0.097	0.0552	0.0787
H7_VISUDISTURBSUB	ORALLPR11V2	0.2268	0.1291	0.0788
ALLLPR11V2	I9_CARDMYO	0.1237	0.0704	0.0789
H8_LABYRINTHITIS	NONORALLPR11V2	-0.2559	0.1457	0.079
ALLLPR11V2	K11_IBD_STRICT_PSC	-0.1369	0.078	0.0793
I9_CEREBDOTH	ORALLPR11V2	0.3307	0.1887	0.0797
ALLLPR11V2	G6_PLANTAR	0.2415	0.1379	0.0798
D3_KELA_IMMUDEF	NONORALLPR11V2	0.1941	0.1108	0.0799
I9_CONDUCTIO	NONORALLPR11V2	0.1761	0.1006	0.08
CROHN_ARTHR	NONORALLPR11V2	0.3503	0.2005	0.0805
C3_COLORECTAL_ADENO_EXALLC	ORALLPR11V2	-0.1805	0.1034	0.0807
E4_HYPODRUG	ORALLPR11V2	0.3017	0.1731	0.0812
CD2_BENIGN_VAGINA	NONORALLPR11V2	-0.2462	0.1413	0.0814
E4_FH_IHD	ORALLPR11V2	0.2133	0.1225	0.0816
NONORALLPR11V2	O15_LABOUR_INTRAPART_HAEMORRH	-0.4367	0.2507	0.0816
M13_PATELLARTEND	ORALLPR11V2	0.4016	0.2307	0.0817
INV_VENT	ORALLPR11V2	-0.4607	0.2648	0.0819
O15_MEMBR_PREMAT_RUPT	ORALLPR11V2	0.2723	0.1565	0.0819
ALLLPR11V2	G6_MIGRAINE_NO_AURA_ADVERSE	0.2498	0.1437	0.082
ALLLPR11V2	I9_PAROXTAC	0.1123	0.0646	0.082
AB1_OTHER_BACTERIAL	ORALLPR11V2	0.1465	0.0843	0.0821
ALLLPR11V2	N14_MENOPAUSOT	0.2176	0.1252	0.0822
C3_OTHER_SKIN_EXALLC	ORALLPR11V2	-0.1548	0.0891	0.0822
H8_OTALGIA	ORALLPR11V2	0.7383	0.4248	0.0822
M13_POLYMYO	ORALLPR11V2	0.224	0.1289	0.0822
N14_URINOTH	ORALLPR11V2	0.1251	0.072	0.0823
KRA_PSY_ANXIETY_EXMORE	ORALLPR11V2	0.1362	0.0784	0.0824
M13_ARTHROPATHIES	NONORALLPR11V2	0.123	0.0708	0.0824
ALLLPR11V2	I9_HYPERTROCARDMYOP	0.1756	0.1011	0.0825
ALLLPR11V2	H8_OTALGIA	0.5548	0.3196	0.0826
N14_CHRONEPHROPATH	ORALLPR11V2	0.3104	0.179	0.0828
ALLLPR11V2	G6_BASDEGENOTH	-0.3332	0.1922	0.0829
F5_SCHZPHR	NONORALLPR11V2	0.181	0.1044	0.0829
ALLLPR11V2	K11_OTHANRECT	0.1485	0.0857	0.0831
G6_MYONEUOTHUNS	ORALLPR11V2	0.2086	0.1205	0.0836
N14_CHRONEPHROPATH	NONORALLPR11V2	0.2714	0.1569	0.0836
NONORALLPR11V2	O15_PRETERM	0.2039	0.1179	0.0837
H7_VISUDISTURB	ORALLPR11V2	0.2108	0.1219	0.0838
E4_TESTICDYSNAS	NONORALLPR11V2	0.2346	0.1358	0.084
CD2_BENIGN_SIGMOID_COLON	ORALLPR11V2	0.2306	0.1336	0.0842
F5_DEPPER	ORALLPR11V2	0.3079	0.1784	0.0843
I9_K_CARDIAC	NONORALLPR11V2	-0.1963	0.114	0.0849
NONORALLPR11V2	VD_SC	0.3073	0.1785	0.0852
H8_MIDDMASTNAS	ORALLPR11V2	-0.144	0.0836	0.0853
ORALLPR11V2	SMOKING	0.1554	0.0904	0.0855
C3_BREAST_EXALLC	ORALLPR11V2	-0.1171	0.0681	0.0856
ALLLPR11V2	C3_KIDNEY_CHROMOPHOBE_EXALLC	0.1904	0.1109	0.086
J10_SINUSITIS	NONORALLPR11V2	0.2708	0.1577	0.086
K11_HEPFAIL	NONORALLPR11V2	-0.2181	0.1271	0.0861
M13_MUSCLEATROPH	ORALLPR11V2	0.2329	0.1358	0.0862
NONORALLPR11V2	TEMPOROMANDIB	0.1333	0.0777	0.0864
M13_CONNECTNAS	ORALLPR11V2	0.2213	0.1291	0.0865
K11_MAXIL_CANINE_FAILED_ERUPT_OBSTRUCTION_TOOTH	ORALLPR11V2	0.3051	0.1781	0.0867
J10_UPPERINFEC	NONORALLPR11V2	0.2676	0.1563	0.0868
H8_MENIERE	NONORALLPR11V2	0.2271	0.1327	0.0871
M13_ARTHROSIS_KNEE	NONORALLPR11V2	0.1022	0.0597	0.0871
ALLLPR11V2	CD2_BENIGN_MELANOCYTIC_NOS	-0.186	0.1087	0.0872
L12_PEMPHIGUS_VULG	ORALLPR11V2	-0.1829	0.1069	0.0872
I9_INTRACRA	NONORALLPR11V2	0.1416	0.0829	0.0876
K11_ORAL_LEUCOPLACIA_INCLAVO	NONORALLPR11V2	0.4583	0.2684	0.0878
K11_MAXIL_PROGN	ORALLPR11V2	0.2273	0.1332	0.088
ALLLPR11V2	CD2_BENIGN_BREAST	-0.1697	0.0995	0.0882
ALLLPR11V2	K11_FISTULA	0.1964	0.1152	0.0883
CD2_BENIGN_BONE_LOWER_JAW	ORALLPR11V2	0.2411	0.1414	0.0883
ALLLPR11V2	E4_HYPERLIPMIX	0.1397	0.082	0.0885
ALLLPR11V2	M13_SYNOTENDINOTH	0.3487	0.2049	0.0887
ALLLPR11V2	N14_FEMGENPAIN	0.1978	0.1162	0.0887
M13_ARTHROSIS_INCLAVO	NONORALLPR11V2	0.1004	0.059	0.0887
I9_CARDMYOALC	NONORALLPR11V2	-0.1777	0.1045	0.0889
ALLLPR11V2	F5_DEPRESSION_RECURRENT	0.1532	0.0902	0.0895
ALLLPR11V2	I9_ICH	0.1387	0.0817	0.0895
G6_HEADACHE	ORALLPR11V2	0.155	0.0913	0.0896
ALLLPR11V2	H7_STRABMECH	-0.1191	0.0702	0.0898
ORALLPR11V2	T2D_WIDE	0.0925	0.0546	0.0899
ALLLPR11V2	E4_PUBDISNAS	0.1474	0.0871	0.0905
ALLLPR11V2	G6_CLUSTHEADACHE_STRICT_INCLAVO	0.181	0.1069	0.0905
ALLLPR11V2	FALLS	0.1234	0.0729	0.0906
ALLLPR11V2	I9_RHEUFEVHRT	0.1381	0.0817	0.0908
CHIRBIL_PRIM	ORALLPR11V2	0.1852	0.1095	0.0908
ALLLPR11V2	CD2_BENIGN_CONNSOFT_ABD	0.1902	0.1125	0.0909
ALLLPR11V2	SYSTINOTH_FG	0.1257	0.0744	0.091
ASTHMA_PNEUMONIA	ORALLPR11V2	0.1677	0.0992	0.091
K11_CHRONGASTR	ORALLPR11V2	0.3421	0.2025	0.0911
H7_LIDLACRIMALORBIT	ORALLPR11V2	0.2009	0.119	0.0912
H8_VESTIBNEUR	ORALLPR11V2	-0.2094	0.124	0.0912
ORALLPR11V2	SLEEP	0.1041	0.0616	0.0913
C3_OSTEOSARCOMA_EXALLC	ORALLPR11V2	-0.1722	0.102	0.0914
L12_EPIDERMALTHICKOTH	ORALLPR11V2	0.2871	0.1702	0.0916
M13_ARTHROSIS	NONORALLPR11V2	0.1052	0.0624	0.0916
N14_CERVICAL_LSIL	NONORALLPR11V2	-0.277	0.1642	0.0917
ALLLPR11V2	D3_CVID	0.1779	0.1055	0.0917
NONORALLPR11V2	ULCER_ARTHR	0.205	0.1217	0.0919
J10_TONSILLITIS	ORALLPR11V2	0.2031	0.1206	0.092
M13_ARTHROSIS_POLY	NONORALLPR11V2	0.1302	0.0773	0.0922
CHONDRO_OTH	NONORALLPR11V2	0.2459	0.1461	0.0923
ALLLPR11V2	CD2_BENIGN_SIGMOID_COLON	0.1776	0.1056	0.0925
ALLLPR11V2	CD2_BENIGN_LIP	0.2848	0.1695	0.0928
NONORALLPR11V2	Q17_SYNDACTYLY	-0.1315	0.0782	0.0928
BMI_IRN	ORALLPR11V2	0.0804	0.0479	0.0932
N14_MALEGENINOTH	NONORALLPR11V2	0.4063	0.2421	0.0933
ALLLPR11V2	D3_CVIDNAS	0.1435	0.0855	0.0933
G6_CPETAL	ORALLPR11V2	-0.4046	0.2413	0.0936
C3_CERVIX_SQUAM_EXALLC	NONORALLPR11V2	-0.226	0.1348	0.0937
L12_DERMATHERP	ORALLPR11V2	0.2253	0.1346	0.0941
NONORALLPR11V2	PHLEBI_THROMBOP_OTHER_DEEP_VESSE_LOWER_EXTREMITI	0.1698	0.1015	0.0943
J10_COPD	ORALLPR11V2	0.1111	0.0665	0.0945
ASTHMA_OPPORTUNIST_INFECTIONS	ORALLPR11V2	0.231	0.1382	0.0946
M13_OTHERJOINT	NONORALLPR11V2	0.1057	0.0633	0.095
ALLLPR11V2	Q17_UNDES_TESTICLE	-0.2474	0.1484	0.0955
M13_SOFTTISSUEOTH	ORALLPR11V2	0.1129	0.0678	0.096
AB1_PEDICULOSIS_AND_PHTHIRIAASIS	ALLLPR11V2	-0.138	0.0829	0.0961
G6_NERPLEX	ORALLPR11V2	0.1173	0.0705	0.0963
ALLLPR11V2	I9_CARDMSEC	-0.1617	0.0973	0.0964
M13_CRYSTALARTH	NONORALLPR11V2	0.2946	0.1772	0.0964
ALLLPR11V2	M13_RECUDISLOCATIO	0.1658	0.0998	0.0967
ALLLPR11V2	E4_MINERAL_METNAS	0.108	0.065	0.0968
H7_HEREDRETINADYST	ORALLPR11V2	-0.2208	0.133	0.0969
M13_LATERALEPICOND	ORALLPR11V2	0.129	0.0777	0.0969
ALLLPR11V2	J10_TONSILLITIS	0.1399	0.0844	0.0971
I9_AORTDIS	ORALLPR11V2	0.2285	0.1377	0.0972
G6_HEMIPLE	ORALLPR11V2	-0.2981	0.1798	0.0973
NONORALLPR11V2	RHEUMA_OTHER_WIDE	0.1828	0.1103	0.0974
INFLUENZA	ORALLPR11V2	0.279	0.1685	0.0977
N14_INFCERVIX	ORALLPR11V2	0.4081	0.2464	0.0977
ALLLPR11V2	CD2_INSITU_RECTUM_EXALLC	-0.3269	0.1974	0.0978
J10_ACUTEUPPERINFEC	NONORALLPR11V2	0.2572	0.1554	0.0979
ALLLPR11V2	O15_PREG_ABORT	0.1456	0.088	0.0983
ALLLPR11V2	K11_SUPNUM_ONLY	0.1293	0.0783	0.0985
K11_DISTAL_BITE	ORALLPR11V2	0.3235	0.1958	0.0985
ALLLPR11V2	CD2_BENIGN_RECTUM_ANAL	0.1797	0.1087	0.0985
H8_EXT_MALIGN	ORALLPR11V2	-0.1396	0.0845	0.0987
KRA_PSY_EATING_EXMORE	ORALLPR11V2	0.3078	0.1864	0.0988
CD2_BENIGN_COLON	ORALLPR11V2	0.1463	0.0887	0.099
F5_OTHERSUB	NONORALLPR11V2	0.2435	0.1477	0.0992
J10_ASTHMACOPDKELA	ORALLPR11V2	0.136	0.0826	0.0994
CD2_BENIGN_PELVIC_BONES_SACRUM_COCCYX	ORALLPR11V2	0.2038	0.1237	0.0995
AUTOIMMUNE_NONTHYROID	ORALLPR11V2	0.1838	0.1116	0.0996
G6_MIGRAINE	NONORALLPR11V2	0.1296	0.0787	0.0996
ALLLPR11V2	VIRALPNEUMOKNOWN	0.2164	0.1315	0.0998
M13_HYPERANG	NONORALLPR11V2	-0.2306	0.1402	0.1
ALLLPR11V2	L12_PERIORALDERM	0.2041	0.1241	0.1001
DRUGADVERS_NEUTROPENIA	ORALLPR11V2	-0.3669	0.2231	0.1001
ALLLPR11V2	C3_SMALL_INTESTINE_ADENO_EXALLC	0.1432	0.0872	0.1005
ALLLPR11V2	N14_TORSIOTEST	0.3795	0.2311	0.1006
F5_BEHEMOCHILD	NONORALLPR11V2	0.1673	0.1019	0.1006
N14_IMPOTENCE	NONORALLPR11V2	-0.3222	0.1963	0.1006
MIGRAINE_UNSPE	NONORALLPR11V2	0.2126	0.1295	0.1007
ALLLPR11V2	I9_THROMBOTH	-0.1363	0.083	0.1008
CD2_BENIGN_BONE_LOWER_JAW	NONORALLPR11V2	-0.1806	0.1101	0.101
E4_OBESITYCAL	ORALLPR11V2	0.0959	0.0585	0.101
H7_RETINANAS	ORALLPR11V2	-0.3427	0.2091	0.1012
AB1_GASTROENTERITIS_NOS	ALLLPR11V2	0.2035	0.1242	0.1013
AUTOIMMUNE_NONTHYROID_STRICT	ORALLPR11V2	0.1802	0.11	0.1013
N14_POLYPFEMGEN	ORALLPR11V2	0.2059	0.1258	0.1016
ALLLPR11V2	M13_TIETZE	0.2834	0.1732	0.1018
ALLLPR11V2	FIBROLIV	-0.1614	0.0987	0.102
O15_LABOUR_MALPOS	ORALLPR11V2	0.3981	0.2434	0.102
H7_ENTROPION	NONORALLPR11V2	-0.1703	0.1042	0.1021
N14_FIUTERINE	ORALLPR11V2	0.1863	0.114	0.1023
ALLLPR11V2	CD2_BENIGN_SPINAL_CORD	-0.1604	0.0983	0.1027
ALLLPR11V2	C3_TESTIS_EXALLC	0.2016	0.1236	0.1028
E4_ANTIDIU	ORALLPR11V2	0.2963	0.1817	0.1029
ALLLPR11V2	H7_CONJUNCTIVITISACUNONATOPIC	0.3001	0.1842	0.1033
H7_ORBITNAS	NONORALLPR11V2	-0.183	0.1124	0.1034
N14_OVARTORS	ORALLPR11V2	0.2605	0.1601	0.1038
ALLLPR11V2	KRA_PSY_EATING_EXMORE	0.2289	0.1409	0.1044
ALLLPR11V2	L12_PIGMENTNAS	-0.207	0.1275	0.1044
DM_NEUROPATHY	ORALLPR11V2	0.22	0.1355	0.1044
J10_ASTHMA_EXMORE	ORALLPR11V2	0.1278	0.0787	0.1044
M13_TAKAYASU	NONORALLPR11V2	-0.1254	0.0772	0.1044
ALLLPR11V2	J10_ABSCMEDIASTINUM	-0.1312	0.0808	0.1047
ALLLPR11V2	N14_URETHRITISANDURSYNDR	0.2416	0.1489	0.1048
CD2_INSITU_CERVIX_UTERI_EXALLC	NONORALLPR11V2	-0.3635	0.2241	0.1048
D3_PURPURA_AND3_OTHER_HAEMORRHAGIC	NONORALLPR11V2	0.3983	0.2456	0.1048
I9_CEREBATHER	ORALLPR11V2	0.3108	0.1916	0.1048
K11_COELIAC	ORALLPR11V2	0.1171	0.0722	0.1048
ALLLPR11V2	F5_ANXPER	-0.2221	0.1371	0.1051
NONORALLPR11V2	P16_NEONTAL_JAUND_OTH_UNSP_CAUSES	0.1873	0.1156	0.1051
H8_EXT_ABSC	NONORALLPR11V2	0.2547	0.1572	0.1052
M13_SPINSTENOSIS	ORALLPR11V2	0.1288	0.0795	0.1052
M13_SCIATICA	ORALLPR11V2	0.1358	0.0839	0.1055
N14_FIANOV	ORALLPR11V2	0.1926	0.119	0.1055
AD_LO_EXMORE	NONORALLPR11V2	0.1867	0.1155	0.1061
ALLLPR11V2	M13_SHOULDER	0.1571	0.0972	0.1063
E4_THYROIDITCHRON	ORALLPR11V2	0.2004	0.1241	0.1063
L12_POLYMORPHLIGHTERUPT	ORALLPR11V2	0.3816	0.2365	0.1067
ALLLPR11V2	Q17_MONOSOMI_DELET_AUTOSOMES_NOT_ELSEW_CLASSIFIED	0.1278	0.0793	0.1069
ALLLPR11V2	JOINTPAIN	0.155	0.0962	0.107
H7_MILDVISIMPBINOC	ORALLPR11V2	0.2337	0.145	0.107
NONORALLPR11V2	Q17_CONGEN_MALFO_LARYNX	0.1987	0.1233	0.107
ALLLPR11V2	PHANTOMLIMB	0.1181	0.0733	0.1071
ALLLPR11V2	O15_PREECLAMPS_CHRONIC_HYPERT	0.1756	0.1091	0.1075
C3_SCLC_EXALLC	NONORALLPR11V2	-0.2167	0.1346	0.1075
ALLLPR11V2	N14_ENDOMETRIOSIS_RECTPVAGSEPT_VAGINA	0.1428	0.0887	0.1076
E4_GOITRENAS	NONORALLPR11V2	-0.1503	0.0935	0.1077
ORALLPR11V2	Q17_CLEFT_LIP_CLEFT_PALATE	0.3168	0.1969	0.1077
K11_EMBIMPACT_TEETH	ORALLPR11V2	0.2373	0.1476	0.1078
ALLLPR11V2	C3_CML_EXALLC	0.1941	0.1208	0.1079
ALLLPR11V2	MIGRAINE_TRIPTAN	0.0785	0.0488	0.108
ALLLPR11V2	K11_MANDIBULAR_HYPOPL	0.253	0.1575	0.1081
G6_DISBROTHUNS	NONORALLPR11V2	0.3676	0.2288	0.1082
H7_GLOBEDEGENERATED	ORALLPR11V2	-0.2127	0.1324	0.1082
ALLLPR11V2	C3_LIP_EXALLC	0.1918	0.1195	0.1083
ALLLPR11V2	F5_OTHERSUB	0.1549	0.0965	0.1085
NEPHROP_INDUCED_OTHER_DRUGS_MEDICAM_BIOLO_SUBST	NONORALLPR11V2	0.1655	0.1031	0.1085
ALLLPR11V2	M13_SHOULDERNAS	0.2018	0.1258	0.1086
I9_DISCER	NONORALLPR11V2	-0.2026	0.1263	0.1087
ALLLPR11V2	F5_DISSOCIATIVE	-0.2144	0.1339	0.1091
D3_HERESPHERO	ORALLPR11V2	-0.1577	0.0984	0.1091
CD2_BENIGN_BRONCHUS_LUNG	ORALLPR11V2	-0.3026	0.1889	0.1092
D3_DISSEINTRAVASCCOAG	ORALLPR11V2	0.2163	0.1351	0.1094
ORALLPR11V2	P16_SLOW_FETAL_GROWTH_FETAL_MALNUTRITION	0.2125	0.1328	0.1094
ORALLPR11V2	OSTEOPOROSIS_FRACTURE_FG	0.2047	0.128	0.1096
K11_REFLUX	ORALLPR11V2	0.1242	0.0776	0.1097
O15_MATERN_HYPERT_UNS	ORALLPR11V2	-0.3277	0.2049	0.1097
CD2_BENIGN_CHOROID	NONORALLPR11V2	0.2628	0.1644	0.1099
ALLLPR11V2	H7_DEGENMYOPIA	-0.1359	0.085	0.11
H7_MYOPIA	ORALLPR11V2	-0.1596	0.0999	0.1101
ALLLPR11V2	G6_MIGRAINE_WITH_AURA_TRIPTAN	0.1049	0.0657	0.1103
I9_HYPTENS	NONORALLPR11V2	-0.0584	0.0366	0.1103
M13_SYNOTENDINOTH	ORALLPR11V2	0.447	0.2801	0.1105
AB1_OTHER_CONDITIONS	NONORALLPR11V2	-0.4185	0.2623	0.1106
ALLLPR11V2	K11_CHOLECYSTECTOMY	0.0945	0.0593	0.111
K11_GINGIVA	ORALLPR11V2	-0.342	0.2149	0.1114
ALLLPR11V2	M13_SPONDYLOPATHYNAS	-0.1822	0.1145	0.1115
H7_KERATITISINOTH	ORALLPR11V2	0.4309	0.2708	0.1115
ALLLPR11V2	M13_SOFTTISSUE	0.1561	0.0981	0.1116
L12_ATROPHICSKIN	ORALLPR11V2	0.3885	0.2443	0.1118
L12_PITYROCHEA	NONORALLPR11V2	0.2576	0.1622	0.1121
ALLLPR11V2	J10_CHRONLARYNGITIS	0.2733	0.1722	0.1124
ORALLPR11V2	SCND_OTH_KNEEARTHROSIS	0.191	0.1203	0.1125
NONORALLPR11V2	SLE_OTH	-0.1901	0.1198	0.1126
ALLLPR11V2	I9_K_CARDIAC	-0.1201	0.0758	0.1129
ALLLPR11V2	I9_HYPOTE	0.2585	0.1633	0.1133
E4_HYPERCHOL	NONORALLPR11V2	0.1437	0.0908	0.1133
CD2_BENIGN_NOS	ORALLPR11V2	0.8611	0.5439	0.1134
ALLLPR11V2	H7_STENOLACRI	0.2175	0.1375	0.1136
K11_MAXIL_MOLAR_FAILED_ERUPT_OBSTRUCTION_TOOTH	ORALLPR11V2	0.7196	0.4548	0.1136
F5_BIPO	ORALLPR11V2	0.1725	0.109	0.1137
H7_ORBITNAS	ORALLPR11V2	0.2181	0.1379	0.1139
N14_DISIMPAIRRENTUB	ORALLPR11V2	0.3996	0.2529	0.114
ALLLPR11V2	I9_CONDUCTIO	0.0902	0.0571	0.1143
ALLLPR11V2	CAMPYLOENTERITIS	0.2028	0.1285	0.1144
C3_CHONDROSARCOMA_EXALLC	ORALLPR11V2	0.2334	0.1479	0.1145
M13_FLATFOOT	NONORALLPR11V2	0.1536	0.0973	0.1145
ALLLPR11V2	L12_ERYT_INTERTRIG	0.1834	0.1162	0.1146
ALLLPR11V2	I9_OTHARR	0.138	0.0875	0.1147
J10_ASBESTPNEUMOC	NONORALLPR11V2	0.3553	0.2253	0.1148
N14_ENDOMETRIOSIS_SKIN_SCAR	ORALLPR11V2	0.1693	0.1074	0.1149
ALLLPR11V2	G6_OTHNEU	0.1299	0.0824	0.115
I9_MI_STRICT	ORALLPR11V2	0.095	0.0603	0.1154
KRA_PSY_AUTISM_EXMORE	ORALLPR11V2	0.245	0.1556	0.1154
K11_CHOLANGI_STRICT	NONORALLPR11V2	-0.2159	0.1372	0.1156
AB1_RESP_TUBERCU_NONCONF	NONORALLPR11V2	-0.2182	0.1388	0.1158
ALLLPR11V2	MYCOBLUNGATYPICA	0.1814	0.1154	0.1158
ALLLPR11V2	YERSINIAENTERITIS	0.1514	0.0963	0.1158
ASTHMA_NAS	ORALLPR11V2	0.1344	0.0855	0.1158
K11_EMBIMPACT_TEETH	NONORALLPR11V2	-0.2122	0.135	0.1158
AB1_OTHER_BACTERIAL	ALLLPR11V2	0.1716	0.1091	0.1159
ALLLPR11V2	VOCALCORDDYS	0.2196	0.1397	0.1159
N14_CYSTITIS	ORALLPR11V2	0.1257	0.08	0.1162
K11_PSC_COLITIS_STRICT	ORALLPR11V2	0.1591	0.1013	0.1163
KRA_PSY_CODUCTEMOT_EXMORE	NONORALLPR11V2	0.1947	0.124	0.1163
H7_CHORHAEMORRHAGE	NONORALLPR11V2	0.2346	0.1495	0.1165
D3_NUTRIANAEMIAOTHER	NONORALLPR11V2	-0.2759	0.1761	0.1173
M13_INTERHYDRARTHR	ORALLPR11V2	0.1541	0.0984	0.1173
ALLLPR11V2	E4_ADREMEDHYPER	0.1278	0.0816	0.1174
I9_HEARTFAIL_AND_OVERWEIGHT	NONORALLPR11V2	-0.1234	0.0788	0.1175
L12_PEMPHIGUS_NAS	NONORALLPR11V2	-0.1692	0.1081	0.1176
E4_OVARDYS	ORALLPR11V2	0.1611	0.103	0.1177
ALLLPR11V2	Q17_CONGEN_MALFO_LARYNX	0.1362	0.0871	0.118
ALLLPR11V2	H7_RETINALDETACHBREAK	0.1214	0.0777	0.1183
ALLLPR11V2	CD2_BENIGN_EAR_NASAL_SINUS	-0.281	0.1799	0.1183
ALLLPR11V2	O15_ABORT_MEDICAL	0.1116	0.0715	0.1184
C3_TESTIS_EXALLC	NONORALLPR11V2	0.323	0.207	0.1187
M13_SPININSTAB	NONORALLPR11V2	-0.2687	0.1725	0.1192
ALLLPR11V2	H7_RETINANAS	-0.3019	0.1938	0.1193
ALLLPR11V2	E4_THYTOXGOITMULT	-0.1209	0.0776	0.1194
ALLLPR11V2	L12_VASCULITISNAS	0.3341	0.2146	0.1195
E4_HYPOKALAEMIA	ORALLPR11V2	-0.2316	0.1487	0.1195
ALLLPR11V2	J10_BRONCHITIS	0.2059	0.1323	0.1197
L12_PARAPSO_PLAQUE	NONORALLPR11V2	-0.132	0.0848	0.1197
AB1_RUBELLA	NONORALLPR11V2	-0.4402	0.283	0.1198
ALLLPR11V2	RX_CROHN_1STLINE	0.1808	0.1163	0.12
ALLLPR11V2	I9_HYPERTENC	0.1614	0.1038	0.1202
H7_EYELIDFUNC	ORALLPR11V2	0.6174	0.3977	0.1205
C3_HYPOPHARYNX_EXALLC	NONORALLPR11V2	-0.1935	0.1247	0.1208
O15_MAT_CARE_MALPRESENT	ORALLPR11V2	0.2595	0.1673	0.1208
ALLLPR11V2	O15_POSTPART_HAEMORRH_PLACENTA	-0.1589	0.1026	0.1214
ALLLPR11V2	I9_CARDMYOALC	-0.1545	0.0998	0.1215
ALLLPR11V2	M13_POLYARTHRITIS	0.1913	0.1235	0.1215
H7_RETINODISINOTH	ORALLPR11V2	0.1701	0.1099	0.1215
N14_TORSIOTEST	NONORALLPR11V2	0.4013	0.2592	0.1216
ORALLPR11V2	VD_O	0.2894	0.1872	0.1222
ALLLPR11V2	H7_VITRBODYGLOBE	0.1308	0.0847	0.1226
CD2_BENIGN_EAR_NASAL_SINUS	ORALLPR11V2	-0.4814	0.3118	0.1226
ALLLPR11V2	K11_DEPOSITS	0.3242	0.2101	0.1228
I9_CARDMYORESTR	ORALLPR11V2	-0.1633	0.1058	0.1228
H7_DIVERGSTRAB	NONORALLPR11V2	0.1529	0.0991	0.1229
AB1_MYCOSES	ORALLPR11V2	0.3146	0.204	0.123
J10_ASTHMA_MAIN_EXMORE	ORALLPR11V2	0.1274	0.0827	0.1234
M13_SCOLIOSIS	NONORALLPR11V2	0.1756	0.114	0.1234
I9_HYPTENSHD	NONORALLPR11V2	-0.0999	0.0649	0.1235
I9_STR	ORALLPR11V2	0.1313	0.0852	0.1235
H7_CHORIORETINFLAM	NONORALLPR11V2	-0.3229	0.2097	0.1237
M13_ANKLEFOOT	ORALLPR11V2	0.2252	0.1463	0.1237
ALLLPR11V2	N14_MALEGENINOTH	0.2223	0.1444	0.1238
M13_POSTOPMUSCULOSKE	ORALLPR11V2	0.2287	0.1486	0.1238
AB1_AMOEBIASIS	NONORALLPR11V2	0.1826	0.1187	0.1239
E4_GLUCOPANCREAS	ORALLPR11V2	0.2001	0.1301	0.1239
H8_OTHEREAR	ORALLPR11V2	0.156	0.1014	0.1239
ALLLPR11V2	G6_SLEEPAPNO_INCLAVO	0.0843	0.0548	0.124
ALLLPR11V2	I9_VARICVESOTH	0.2495	0.1623	0.1241
ORALLPR11V2	Q17_OTHER_CONGEN_MALFO_FACE_NECK	-0.2743	0.1785	0.1244
O15_VENOUS_COMPLIC	ORALLPR11V2	-0.1982	0.129	0.1245
ALLLPR11V2	K11_CD_STRICT2	-0.1635	0.1065	0.1247
G6_PARALOTHUNS	NONORALLPR11V2	-0.3375	0.2198	0.1248
H7_ORBIT	ORALLPR11V2	0.1619	0.1055	0.1248
L12_SKINSUBCUTISNAS	ORALLPR11V2	0.33	0.2151	0.1249
ALLLPR11V2	M13_INTERVERTEB	0.1121	0.0731	0.1251
CD2_LEUKAEMIA_NAS_EXALLC	NONORALLPR11V2	-0.438	0.2856	0.1251
H8_EXT_OTH	NONORALLPR11V2	0.3224	0.2104	0.1253
C3_ORALCAVITY_EXALLC	ORALLPR11V2	0.3136	0.2048	0.1257
E4_ADREMEDHYPER	NONORALLPR11V2	0.1364	0.0891	0.1258
J10_PNEUMOHAEM	NONORALLPR11V2	0.1715	0.1121	0.1258
NONORALLPR11V2	Q17_SEPTA_DEFEC	0.2097	0.137	0.1258
ALLLPR11V2	N14_GALACTORRHEA	0.3718	0.243	0.1259
D3_NOCT_HAEMOGLOBINURIA	ORALLPR11V2	0.1263	0.0826	0.1262
ALLLPR11V2	K11_REIMB_202	0.1185	0.0775	0.1263
ALLLPR11V2	RX_INFERTILITY	0.1883	0.1233	0.1268
C3_SMALL_INTESTINE_ADENO_EXALLC	ORALLPR11V2	0.1561	0.1023	0.127
G6_MIGRAINE_WITH_AURA	ORALLPR11V2	0.1304	0.0854	0.127
ALLLPR11V2	VWXY20_SUICI_OTHER_INTENTI_SELF_H	0.1225	0.0803	0.1271
ALLLPR11V2	CD2_BENIGN_NASOPHARYNX	0.2794	0.1831	0.1271
G6_MYOTDIS	ORALLPR11V2	0.2367	0.1552	0.1272
CHRONOTH	NONORALLPR11V2	-0.1591	0.1043	0.1273
I9_ARTEMBTHR	ORALLPR11V2	0.3654	0.2397	0.1273
I9_HYPTENSESS	ORALLPR11V2	0.0894	0.0586	0.1273
I9_OTHINTRACRA	ORALLPR11V2	-0.2831	0.1858	0.1276
ORALLPR11V2	Z21_TOBAC_USE	0.2119	0.1391	0.1276
ALLLPR11V2	J10_RESPCONDEXT	0.2597	0.1706	0.1278
ALLLPR11V2	L12_ERTYTH_TOXIC	0.1042	0.0685	0.1279
H8_EXTOTITIS	ORALLPR11V2	0.2361	0.1551	0.1279
M13_HYPERMOBILITY	ORALLPR11V2	0.2075	0.1363	0.1279
L12_RADIODERMATITIS	ORALLPR11V2	-0.166	0.1092	0.1284
C3_THYROID_FOLLICULAR_EXALLC	ORALLPR11V2	-0.2151	0.1416	0.1287
H8_MIDDLEMASTOID	ORALLPR11V2	0.1258	0.0828	0.1288
N14_GALACTORRHEA	NONORALLPR11V2	0.4386	0.2889	0.1289
M13_KYPHOSIS	NONORALLPR11V2	0.4645	0.3059	0.129
M13_ENTEROARTHR	ORALLPR11V2	0.186	0.1226	0.1291
CD2_BENIGN_BONE_LONG_LOWER	NONORALLPR11V2	0.3047	0.2008	0.1292
MACULA_NAS	NONORALLPR11V2	-0.2124	0.14	0.1292
L12_HAIRLOSSSCAR	NONORALLPR11V2	0.3723	0.2454	0.1293
ALLLPR11V2	H7_VITRPROLAPSE	0.1038	0.0685	0.1295
ALLLPR11V2	L12_NAILDIS	0.2909	0.1919	0.1295
F5_STRESSOTH	ORALLPR11V2	0.2095	0.1383	0.1296
O15_RETAINED_PLAC_MEMB_NO_HEAMORRH	ORALLPR11V2	-0.3187	0.2103	0.1297
E4_ENDINOTH	NONORALLPR11V2	0.1112	0.0734	0.1299
M13_HYPERMOBILITY	NONORALLPR11V2	0.1712	0.113	0.1299
ORALLPR11V2	Q17_UNDES_TESTICLE	-0.2782	0.1838	0.13
CD2_BENIGN_CONNECTIVE_SOFT	ORALLPR11V2	0.4472	0.2954	0.1301
FEMHER_BILATERAL	NONORALLPR11V2	-0.1299	0.0858	0.1302
ALLLPR11V2	E4_CONGEIOD	0.2804	0.1854	0.1303
AB1_EARLY_SYPHILIS	ALLLPR11V2	0.2406	0.1591	0.1305
NONORALLPR11V2	Q17_MONOSOMI_DELET_AUTOSOMES_NOT_ELSEW_CLASSIFIED	0.1343	0.0889	0.131
MACULAR_CYST	NONORALLPR11V2	-0.2013	0.1333	0.1311
ALLLPR11V2	H7_PAPILLOEDEMA	-0.2061	0.1366	0.1314
ALLLPR11V2	ULCERPROCT	0.1381	0.0916	0.1316
G6_MYONEUOTHUNS	NONORALLPR11V2	0.179	0.1187	0.1316
ALLLPR11V2	I9_OTHPER	0.1707	0.1133	0.1318
K11_CD_STRICT_PSC	ORALLPR11V2	0.125	0.083	0.1318
ALLLPR11V2	CHRYSTAL_NOS	0.1807	0.1199	0.1318
L12_FOODDERMAT	ORALLPR11V2	-0.1715	0.1138	0.1319
ALLLPR11V2	I9_SAHANEUR	0.1157	0.0768	0.132
CD2_BENIGN_MOUTH_NOS	ORALLPR11V2	0.4739	0.3146	0.132
ALLLPR11V2	E4_THYROIDITAUTOIM	0.2181	0.1448	0.1321
HERING_BILATERAL	ORALLPR11V2	-0.1542	0.1024	0.1321
G6_SLEEPDISOTH	NONORALLPR11V2	0.2313	0.1537	0.1322
ALLLPR11V2	ST19_TOXIC_EFFECT_ETHAN	-0.1788	0.1188	0.1323
ORALLPR11V2	OSTPOPATFRCTURE_POSTEMENO	0.1761	0.117	0.1323
H7_CONJUNCTIVITIS	ORALLPR11V2	0.1603	0.1065	0.1325
ALLLPR11V2	G6_CERVROOT	-0.1316	0.0875	0.1326
ALLLPR11V2	RX_STATIN	0.0521	0.0346	0.1326
ALLLPR11V2	E4_HYPERALISEQ	0.1142	0.076	0.1328
M13_LIMBPAIN	ORALLPR11V2	0.1112	0.074	0.1328
ALLLPR11V2	Q17_CONGEN_MALFO_GENITAL_ORGANS	-0.2059	0.137	0.1329
ALLLPR11V2	DRUGADVERS_DYSTON	0.139	0.0926	0.133
ALLLPR11V2	H7_VITRCRYSTAL	0.1404	0.0936	0.1337
ALLLPR11V2	I9_ARTEMBTHRLOW	0.174	0.116	0.1337
MATERNCAREFETUSALCO	NONORALLPR11V2	0.1554	0.1036	0.1337
K11_REFLUX	NONORALLPR11V2	0.1221	0.0815	0.1338
NONORALLPR11V2	PRIM_KNEEARTHROSIS	0.0712	0.0475	0.1338
H7_GLAUCOMAMEDICATION	ORALLPR11V2	-0.1885	0.1257	0.1339
O15_LABOUR_OBSTR_OTHER	ORALLPR11V2	0.2281	0.1523	0.1341
M13_SACROCOGG	ORALLPR11V2	0.2528	0.1688	0.1342
ALLLPR11V2	JUVEN_ARTHR	0.1718	0.1148	0.1344
K11_DEPOSITS	ORALLPR11V2	0.4222	0.2822	0.1346
M13_ACHILLESTEND	ORALLPR11V2	0.1999	0.1336	0.1347
O15_MATERN_CARE_CERVICAL_INCOMPETENCE	ORALLPR11V2	0.2392	0.1599	0.1347
ALLLPR11V2	M13_VILLONODULAR	0.1612	0.1078	0.1348
ALLLPR11V2	GE_MODE	-0.1279	0.0856	0.1352
G6_IDIOAUT	ORALLPR11V2	-0.2359	0.1579	0.1352
ALLLPR11V2	N14_OTHNONINFVULV	0.3534	0.2366	0.1353
CD2_BENIGN_LIP	NONORALLPR11V2	0.3694	0.2474	0.1353
NONORALLPR11V2	P16_SLOW_FETAL_GROWTH_FETAL_MALNUTRITION	0.1987	0.1331	0.1354
ALLLPR11V2	M13_CALCANSPUR	0.1949	0.1306	0.1355
J10_LOWCHRON	ORALLPR11V2	0.1202	0.0805	0.1355
L12_PIGMENTNAS	ORALLPR11V2	-0.2084	0.1396	0.1355
ORALLPR11V2	ST19_TOXIC_EFFECT_ETHAN	-0.2372	0.1589	0.1355
ORALLPR11V2	RX_STATIN	0.0741	0.0497	0.1357
ALLLPR11V2	E4_HYPERPARA	0.1995	0.1337	0.1358
CD2_BENIGN_MEDIASTINUM	NONORALLPR11V2	0.1673	0.1123	0.1362
ALLLPR11V2	H7_CORNEALDYSTROPHY	0.1894	0.1272	0.1365
ALLLPR11V2	F5_PSYTRANS	0.1376	0.0925	0.1366
ALLLPR11V2	L12_NAIL_DYSTROPHY	0.2508	0.1685	0.1366
ALLLPR11V2	M13_TROCHANTERICBURSITIS	0.3023	0.2032	0.1368
G6_RLS	NONORALLPR11V2	-0.1491	0.1003	0.1369
N14_POSTMENBLEED	ORALLPR11V2	0.1653	0.1111	0.1369
M13_WEGENER	NONORALLPR11V2	0.2497	0.168	0.1371
C3_COLORECTAL_ADENO_EXALLC	NONORALLPR11V2	-0.1267	0.0853	0.1373
H7_STRABMECH	NONORALLPR11V2	-0.1469	0.0988	0.1373
J10_ACUTEUPPERINFEC	ORALLPR11V2	0.129	0.0868	0.1373
CD2_BENIGN_LIPO_INTRATHO	NONORALLPR11V2	0.116	0.0781	0.1374
M13_JUVERHEU	NONORALLPR11V2	0.1497	0.1008	0.1376
ALLLPR11V2	ULCEROTH	-0.1294	0.0872	0.1377
CD2_BENIGN_STOMACH	NONORALLPR11V2	-0.297	0.2002	0.1379
ORALLPR11V2	Q17_OTHER_CONGEN_MALFO_BRAIN	0.2171	0.1463	0.1379
L12_ROSACEANAS	NONORALLPR11V2	0.2129	0.1436	0.138
N14_CALCUKIDUR	NONORALLPR11V2	0.0951	0.0642	0.1381
M13_OSTEOMALACIA	ORALLPR11V2	0.2987	0.2016	0.1384
L12_PSORI_VULG	ORALLPR11V2	0.1386	0.0937	0.1389
C3_ADRENAL_GLAND_EXALLC	NONORALLPR11V2	0.2073	0.1401	0.139
ALLLPR11V2	L12_PSORIASIS	0.1782	0.1206	0.1395
ALLLPR11V2	G6_DISBROTHUNS	0.2402	0.1626	0.1396
ALLLPR11V2	M13_MYOSITIS	0.3202	0.2168	0.1397
DRY_AMD	NONORALLPR11V2	-0.0776	0.0525	0.1397
E4_DIABINSIPIDUS	ORALLPR11V2	0.2382	0.1613	0.1397
ALLLPR11V2	J10_LARYNGITIS	0.086	0.0582	0.1398
L12_EPIDERMTHICKNAS	ORALLPR11V2	0.2292	0.1553	0.14
G6_CERVROOT	ORALLPR11V2	-0.1779	0.1207	0.1407
CD2_BENIGN_LIVER	NONORALLPR11V2	-0.2169	0.1474	0.1411
CD2_BENIGN_DIGESTIVE_NOS	NONORALLPR11V2	0.236	0.1604	0.1412
I9_THROMBANG	NONORALLPR11V2	-0.1725	0.1173	0.1413
ALLLPR11V2	H7_BINOCUMOVOTH	-0.3075	0.2092	0.1415
D3_ACQHAEMOLYTICANAEMIA	ORALLPR11V2	0.5859	0.399	0.142
ALLLPR11V2	C3_COLORECTAL_EXALLC	-0.1092	0.0745	0.1424
K11_CHOLECYSTECTOMY	ORALLPR11V2	0.0861	0.0587	0.1424
ALLLPR11V2	K11_MN_RETRGN_AND_SURG	0.158	0.1078	0.1426
M13_OSTEOMYELITIS	ORALLPR11V2	0.454	0.3098	0.1428
H7_OTHERCONJ	NONORALLPR11V2	0.273	0.1864	0.1429
ALLLPR11V2	L12_DERM_NUMMULAR	0.2345	0.1601	0.1432
ALLLPR11V2	CD2_BENIGN_ANUS_ANAL_CANAL	-0.2754	0.1882	0.1434
I9_HYPTENSRD	ORALLPR11V2	0.2185	0.1493	0.1434
M13_ARTHINOTH	ORALLPR11V2	0.2188	0.1496	0.1436
ORALLPR11V2	SMOKING_DEPEND	0.1557	0.1065	0.1439
H7_STENOLACRI	ORALLPR11V2	0.2335	0.1599	0.1442
G6_OTHNEU	ORALLPR11V2	0.1425	0.0976	0.1443
ALLLPR11V2	H7_BINOCUMOVNAS	-0.1968	0.1348	0.1445
ALLLPR11V2	E4_PROTMALMODMILD	0.1465	0.1004	0.1447
K11_CHOLANGI_STRICT	ORALLPR11V2	0.1958	0.1343	0.1448
K11_CHOLELITH	ORALLPR11V2	0.0872	0.0599	0.1452
ORALLPR11V2	Q17_CLEFT_PALATE	0.1837	0.1261	0.1452
ALLLPR11V2	Z21_ASYMP_HUMAN_IMMUNODEFICIENCY_VIRUS_HIV_INFECTION_STATUS	-0.1757	0.1207	0.1454
AB1_MEASLES	ORALLPR11V2	0.2458	0.1689	0.1455
L12_DERM_NUMMULAR	ORALLPR11V2	0.2353	0.1617	0.1456
CD2_BENIGN_CERVIX_UTERI	NONORALLPR11V2	0.1584	0.1089	0.1457
CD2_BENIGN_RECTUM_ANAL	ORALLPR11V2	0.1715	0.1179	0.1459
H8_EXTDISNAS	ORALLPR11V2	0.3153	0.2169	0.1461
H7_GLOBE	ORALLPR11V2	-0.3246	0.2234	0.1462
ALLLPR11V2	N14_CALCULOWER	-0.172	0.1184	0.1463
E4_CYSTFIBRO	ORALLPR11V2	0.1301	0.0896	0.1464
N14_AMENORRHEAPRIM	ORALLPR11V2	0.5009	0.345	0.1466
ALLLPR11V2	I9_CAVS_OPERATED	0.0762	0.0525	0.1467
CD2_BENIGN_COLON	NONORALLPR11V2	0.1636	0.1127	0.1467
ORALLPR11V2	P16_FET_NEWB_OTH_COMPLICATIO_LABOUR_DELIV	-0.1538	0.106	0.1468
ORALLPR11V2	Q17_CONGEN_MALFO_SPINE_BONY_THORAX	-0.2171	0.1496	0.1468
H7_CHOROIDOTH	ORALLPR11V2	-0.3929	0.2709	0.147
ALLLPR11V2	G6_PHANTOM	0.1105	0.0762	0.1473
CD2_BENIGN_UTERUS_OTH	NONORALLPR11V2	0.276	0.1905	0.1473
ALLLPR11V2	GE	-0.1379	0.0952	0.1475
ALLLPR11V2	H8_LABYRINTHITIS	-0.1073	0.0741	0.1475
ALLLPR11V2	Q17_CONGEN_MALFO_MUSCULOS_SYSTEM_NOT_ELSEW_CLASSIFIED	0.138	0.0953	0.1476
AB1_MALARIA_FALCIPARIUM	NONORALLPR11V2	-0.1354	0.0936	0.1479
ORALLPR11V2	ST19_FRACT_INVOLVI_MULTIPLE_BODY_REGIONS	-0.1294	0.0894	0.1479
ALLLPR11V2	H7_CHORNAS	-0.1193	0.0825	0.1481
I9_PAROXTAC	NONORALLPR11V2	0.1107	0.0765	0.1482
ORALLPR11V2	P16_TRANSITO_DISORD_CARBOH_METABOLISM_SPECIFIC_FETUS_NEWBO	0.5516	0.3822	0.149
ALLLPR11V2	L12_LIVEDOIDVASC	0.1537	0.1065	0.1491
ALLLPR11V2	K11_HAEMORR	0.0884	0.0613	0.1492
ALLLPR11V2	N14_FEMALEGENNONINF	0.185	0.1283	0.1493
NONORALLPR11V2	Q17_OTHER_CONGEN_MALFO_HEART	0.3151	0.2185	0.1493
ALLLPR11V2	M13_ROTATORCUFF	0.1457	0.1011	0.1494
K11_HERNIA	ORALLPR11V2	-0.0785	0.0544	0.1494
ALLLPR11V2	N14_VULVOVAGINFINOTH	0.2447	0.1698	0.1495
O15_PUERP_SEPSIS	ORALLPR11V2	-0.3217	0.2232	0.1495
ORALLPR11V2	P16_NEONTAL_JAUND_OTH_UNSP_CAUSES	0.198	0.1374	0.1497
C3_TESTIS_SEMINOMA_EXALLC	NONORALLPR11V2	0.1664	0.1155	0.1498
ALLLPR11V2	L12_LYMPHADENITIS	0.2001	0.139	0.1499
M13_CALCBURS	ORALLPR11V2	0.1201	0.0834	0.1499
CD2_BENIGN_CORPUS_UTERI	NONORALLPR11V2	0.2106	0.1464	0.1503
ALCO_PRESCRIPTION	ALLLPR11V2	0.119	0.0827	0.1505
L12_PEMPHIGOID_NAS	NONORALLPR11V2	-0.2126	0.1479	0.1506
ALLLPR11V2	D3_NUTRIANAEMIAOTHER	-0.1977	0.1376	0.1506
ALLLPR11V2	E4_HYPERPRO_ADVERSE	0.1436	0.1	0.1508
L12_GRANULOMASKINNAS	ORALLPR11V2	0.1394	0.097	0.1508
E4_FH_IHD	NONORALLPR11V2	0.1812	0.1262	0.151
ALLLPR11V2	N14_OTHFEMPELINF	0.1859	0.1295	0.1513
CD2_BENIGN_SALIVARY	ORALLPR11V2	-0.2365	0.1648	0.1513
ALLLPR11V2	D3_ANAEMIA_IRONDEF_BLOODLOSS	-0.1879	0.1309	0.1513
O15_OBSTET_TRAUMA_OTHER	ORALLPR11V2	0.3028	0.211	0.1513
ALLLPR11V2	SMOKING	0.1714	0.1195	0.1515
M13_POLYMYALGIA	ORALLPR11V2	0.2051	0.1431	0.1516
C3_EPENDYDOMA_EXALLC	NONORALLPR11V2	-0.1572	0.1097	0.1517
ALLLPR11V2	H7_CHOROIDOTH	-0.2142	0.1495	0.1518
G6_TETRAPLE	ORALLPR11V2	-0.2212	0.1543	0.1518
ALLLPR11V2	CD2_BENIGN_MOUTH_PHARYNX	0.3028	0.2113	0.1519
ALLLPR11V2	F5_BULIMIA	0.1693	0.1183	0.1524
AB1_WHOOPCOUGH	ORALLPR11V2	0.3763	0.2629	0.1524
G6_CNSABSC	ORALLPR11V2	0.276	0.1929	0.1524
NASH	ORALLPR11V2	0.188	0.1314	0.1525
G6_CLUSTHEADACHE_WIDE	NONORALLPR11V2	0.2289	0.16	0.1526
HYPOTE_DRUGS	ORALLPR11V2	0.2663	0.1862	0.1526
K11_BARRET	NONORALLPR11V2	0.1828	0.1279	0.1531
L12_PERIORALDERM	NONORALLPR11V2	0.2469	0.1728	0.1531
M13_ARTHROSIS_OTH	NONORALLPR11V2	0.1374	0.0962	0.1533
M13_MCTD	ORALLPR11V2	0.1631	0.1143	0.1534
AB1_VIRAL_HEMOR_FEVER_NOS	ORALLPR11V2	0.3117	0.2184	0.1535
CD2_BENIGN_OROPHA_OTHER	ORALLPR11V2	-0.2388	0.1673	0.1535
ALLLPR11V2	L12_ACANTHNIGRICANS	0.1283	0.0899	0.1536
G6_MIGRAINE_WITH_AURA_ADVERSE	NONORALLPR11V2	0.1865	0.1307	0.1536
K11_REIMB_202	ORALLPR11V2	0.1377	0.0965	0.1536
ALLLPR11V2	K11_VENTHER	0.1133	0.0794	0.1537
D3_NONAIHA_OTHER	NONORALLPR11V2	0.1211	0.0849	0.1539
F5_SLEEPTERRORS	ORALLPR11V2	-0.139	0.0975	0.1539
K11_DIVERTIC	NONORALLPR11V2	0.0687	0.0481	0.1539
H7_LACRIMALSYSTEM	ORALLPR11V2	0.2342	0.1643	0.154
I9_PULMEMB	ORALLPR11V2	-0.1504	0.1055	0.1541
CD2_BENIGN_MELANOCYTIC	NONORALLPR11V2	-0.1527	0.1071	0.1542
ALLLPR11V2	CD2_BENIGN_CONNECTIVE_SOFT	0.2826	0.1983	0.1542
C3_ALL_EXALLC	NONORALLPR11V2	-0.1814	0.1274	0.1544
H7_SEVVISIMPBINOC	NONORALLPR11V2	-0.1594	0.1119	0.1545
F5_SLEEP_NOS	ORALLPR11V2	-0.4163	0.2925	0.1546
H7_MODVISIMPMONOC	NONORALLPR11V2	-0.1774	0.1246	0.1546
E4_THYTOXGOITMULT	NONORALLPR11V2	-0.1226	0.0862	0.1548
ORALLPR11V2	RHEUMA_SERONEG	0.1451	0.102	0.1548
E4_NONTOXIC_THYROID	NONORALLPR11V2	-0.0943	0.0663	0.1549
E4_LIPOPROT	NONORALLPR11V2	0.1242	0.0874	0.1552
H7_XANTHELASMA	NONORALLPR11V2	0.2211	0.1556	0.1552
ALLLPR11V2	I9_ANEURYSM	0.153	0.1077	0.1555
ALLLPR11V2	E4_GOITREDIFF	0.1269	0.0893	0.1557
ALCO_PRESCRIPTION	ORALLPR11V2	0.1407	0.0991	0.1557
ALLLPR11V2	G6_CERCYST	0.2691	0.1897	0.1559
N14_CERVICAL_HSIL	NONORALLPR11V2	-0.3448	0.2431	0.156
ALLLPR11V2	STILL_ADULT	0.104	0.0734	0.1565
ALLLPR11V2	H7_PARASTRANAS	0.2855	0.2016	0.1567
CD2_BENIGN_BONE_LONG_LOWER	ORALLPR11V2	-0.3449	0.2437	0.157
ALLLPR11V2	G6_HORNER	-0.3013	0.2131	0.1573
ALLLPR11V2	N14_OBSTRUREFLUROPATH	-0.174	0.123	0.1574
GOUT_IDIO	ORALLPR11V2	0.1548	0.1095	0.1574
H7_GLAUCSECDRUG	NONORALLPR11V2	-0.1395	0.0987	0.1574
ALLLPR11V2	G6_POSTVIRFAT	0.1584	0.112	0.1575
G6_ICNEUROP	ORALLPR11V2	0.2492	0.1764	0.1578
J10_VIRALPNEUMO	NONORALLPR11V2	0.2404	0.1702	0.1578
K11_OTHDISOES	ORALLPR11V2	0.3245	0.2298	0.1578
O15_MATERN_CARE_PELVIC_ABNORM	ORALLPR11V2	0.307	0.2173	0.1578
ALLLPR11V2	C3_PROSTATE_EXALLC	-0.0863	0.0611	0.1581
ALLLPR11V2	C3_MENINGIOMA_EXALLC	0.1609	0.1141	0.1583
H7_IRIDOCYCLITISINOTH	ORALLPR11V2	-0.2046	0.145	0.1583
ORALLPR11V2	Q17_CONGEN_MALFO_GREAT_ARTERIES	-0.2339	0.1658	0.1583
ALLLPR11V2	N14_POLYPFEMGEN	0.1271	0.0901	0.1586
ORALLPR11V2	ULCEROTH	-0.1494	0.1059	0.1586
ALLLPR11V2	E4_LIPODEF	-0.123	0.0872	0.1587
C3_BREAST_ERPLUS_EXALLC	ORALLPR11V2	-0.1058	0.0751	0.1587
N14_URETHRITISANDURSYNDR	ORALLPR11V2	0.2944	0.2089	0.1587
L12_PITYRIASISRUBRA	ORALLPR11V2	0.1534	0.1089	0.1589
H7_INTERHETEROTRO	NONORALLPR11V2	0.2257	0.1603	0.1592
ALLLPR11V2	G6_MERALGIA	0.2335	0.1659	0.1593
ALLLPR11V2	H8_OTORRHAGIA	-0.3185	0.2263	0.1593
ALLLPR11V2	M13_SPONDYLOLISTHESIS	0.1291	0.0917	0.1593
K11_ERUPTION	NONORALLPR11V2	-0.3613	0.2568	0.1594
ALLLPR11V2	O15_MATERN_HYPERT_UNS	-0.2113	0.1503	0.1596
AD_LO_EXMORE	ALLLPR11V2	0.1455	0.1035	0.1596
E4_LIPOMATOSIS	ORALLPR11V2	-0.1358	0.0966	0.1598
G6_ATYFAC	ORALLPR11V2	0.5203	0.3705	0.1602
E4_HYTHYPOSTINF	ORALLPR11V2	0.1877	0.1337	0.1603
M13_SPONDYLOINFECTION	ORALLPR11V2	0.1371	0.0976	0.1603
F5_DEPRESSIO	ORALLPR11V2	0.1028	0.0732	0.1605
ALLLPR11V2	H7_ORBITINFLAMCHRON	-0.0951	0.0678	0.1606
ALLLPR11V2	D3_SCIDA	-0.18	0.1284	0.161
ALLLPR11V2	G6_ATYFAC	0.4046	0.2887	0.161
ALLLPR11V2	P16_OTH_DISORD_ORIGINA_PERINA_PERIOD	-0.1261	0.09	0.161
ALLLPR11V2	H7_SEVVISIMPBINOC	-0.1306	0.0932	0.1613
N14_BREAST	ORALLPR11V2	0.1377	0.0983	0.1613
CD2_BENIGN_CAECUM	NONORALLPR11V2	0.1603	0.1145	0.1614
E4_OBESITYNAS	ORALLPR11V2	0.0824	0.0589	0.1617
H7_NYSTAGMUS	NONORALLPR11V2	-0.5075	0.3628	0.1619
M13_DISSYNOTENDNAS	NONORALLPR11V2	0.1946	0.1391	0.1619
K11_OTHDISSTOMDUOD	ORALLPR11V2	0.3855	0.2757	0.162
L12_INTERNALSUBSTANCEDERM	ORALLPR11V2	-0.2051	0.1467	0.1621
ALLLPR11V2	H7_CHALAZION	0.1375	0.0984	0.1622
F5_DISSOCIATIVE	NONORALLPR11V2	-0.2182	0.1562	0.1624
I9_HYPTENSPOR	NONORALLPR11V2	-0.2354	0.1685	0.1625
ALLLPR11V2	K11_OESSTODUO	0.1494	0.1071	0.163
ALLLPR11V2	C3_THYROID_GLAND_EXALLC	-0.1272	0.0912	0.1632
E4_GRAVES_STRICT	ORALLPR11V2	0.1063	0.0763	0.1634
F5_MOOD	ORALLPR11V2	0.1046	0.0751	0.1635
M13_INFBURSA	ORALLPR11V2	0.5307	0.3809	0.1635
H8_SUP_ACUTE	ORALLPR11V2	0.1477	0.106	0.1637
ALLLPR11V2	E4_THYMUSDISNAS	-0.0691	0.0496	0.164
ALLLPR11V2	H7_LAGOPHTALMOS	-0.2045	0.1469	0.164
H7_COULOURVISDEF	ORALLPR11V2	-0.1816	0.1305	0.164
ALLLPR11V2	H7_OPTNEUROTH	-0.1598	0.1149	0.1641
ALLLPR11V2	H7_STRABOTH	0.1119	0.0804	0.1641
K11_PULPITIS_1_ONLYAVO	ORALLPR11V2	0.0998	0.0718	0.1641
C3_THYROID_GLAND_EXALLC	ORALLPR11V2	-0.1302	0.0936	0.1643
D3_ANAEMIA	ORALLPR11V2	0.1406	0.1011	0.1643
H8_MYRINGACU	ORALLPR11V2	0.2517	0.181	0.1645
ALLLPR11V2	H7_KERATITISOTH	0.2514	0.1809	0.1647
I9_ARTEMBTHRLOW	ORALLPR11V2	0.2155	0.1552	0.165
I9_RHEUFEVHRT	NONORALLPR11V2	0.1521	0.1096	0.1651
N14_TORSIOTEST	ORALLPR11V2	0.3603	0.2598	0.1654
G6_BASDEGENOTH	NONORALLPR11V2	-0.6044	0.436	0.1656
CD2_BENIGN_CNS_NOS	ORALLPR11V2	0.159	0.1147	0.1658
CD2_BENIGN_CAECUM	ORALLPR11V2	0.1812	0.1308	0.1661
I9_VASCSYND	ORALLPR11V2	0.8178	0.5905	0.1661
AB1_LISTERIOSIS	NONORALLPR11V2	0.126	0.0911	0.1664
CD2_BENIGN_PITUITARY_CRANIPHAR	NONORALLPR11V2	-0.378	0.2734	0.1668
E4_THYROIDITDRUG	ORALLPR11V2	0.1282	0.0928	0.167
ORALLPR11V2	VD_MX	-0.2005	0.1451	0.167
ALLLPR11V2	K11_PARODON_OPER	0.1392	0.1008	0.1671
ALLLPR11V2	M13_WEGENER	0.1801	0.1305	0.1674
ALLLPR11V2	E4_AMYL_ORGAN	-0.1207	0.0875	0.1677
ALLLPR11V2	K11_MAXIL_PROGN	0.1171	0.0849	0.1681
C3_AML_EXALLC	NONORALLPR11V2	-0.2049	0.1487	0.1681
CD2_BENIGN_SMALL_INTESTINE_OTH	NONORALLPR11V2	-0.2556	0.1856	0.1685
CD2_BENIGN_SPINAL_CORD	ORALLPR11V2	-0.1828	0.1328	0.1686
ALLLPR11V2	CD2_BENIGN_VAGINA	-0.1745	0.1267	0.1686
E4_HYPERGLYCER	NONORALLPR11V2	0.1546	0.1123	0.1687
LICHENOID_DRUG_REACTION	ORALLPR11V2	0.1469	0.1068	0.1689
N14_POSTMENATRVAG	NONORALLPR11V2	0.2394	0.174	0.1689
J10_PNEUMOTHORAX	ORALLPR11V2	-0.2817	0.2049	0.169
L12_ABSCESS_CUT	ORALLPR11V2	0.2258	0.1642	0.169
K11_VENTHER	ORALLPR11V2	0.1389	0.101	0.1692
FG_OTHHEART	ORALLPR11V2	0.0786	0.0572	0.1695
K11_MN_RETRGN_AND_SURG	NONORALLPR11V2	0.1716	0.125	0.1697
C3_NASAL_CAVITY_SINUSES_EXALLC	NONORALLPR11V2	0.1552	0.1131	0.1698
M13_SPONDYLOINFECTION	NONORALLPR11V2	-0.1212	0.0883	0.1698
ALLLPR11V2	D3_KELA_IMMUDEF	0.1379	0.1004	0.1698
ALLLPR11V2	CD2_BENIGN_RETINA	-0.1457	0.1062	0.17
ALLERG_ASTHMA	ORALLPR11V2	0.1618	0.118	0.1702
ALLLPR11V2	K11_BARRET	0.1127	0.0822	0.1704
L12_URTICA_NAS	ORALLPR11V2	0.1396	0.1018	0.1704
ALLLPR11V2	OTHER_SYSTCON_FG	0.1502	0.1096	0.1707
AB1_HIV_INFECT_PARASITES	ALLLPR11V2	0.1163	0.0849	0.1709
ALLLPR11V2	H7_MYOPIA	-0.095	0.0694	0.1709
N14_FEMALE_GENITAL_HSIL	NONORALLPR11V2	-0.3795	0.2773	0.1711
AB1_HEPATITIS_A	NONORALLPR11V2	0.1712	0.1251	0.1713
I9_TIA	NONORALLPR11V2	0.1245	0.091	0.1713
ALLLPR11V2	G6_MEDLEOTH	0.1818	0.1329	0.1714
JUVEN_ARTHR	NONORALLPR11V2	0.1987	0.1453	0.1714
K11_PERFOES	NONORALLPR11V2	-0.2747	0.2011	0.1718
O15_DELIV_CAESAR	ORALLPR11V2	0.2037	0.1492	0.1719
H8_POSTMASTCHOLEASTOMA	NONORALLPR11V2	-0.1358	0.0995	0.1722
AB1_EARLY_SYPHILIS	ORALLPR11V2	0.249	0.1825	0.1723
ALLLPR11V2	SLEEP	0.0789	0.0578	0.1723
H7_IRISCILIARYNAS	ORALLPR11V2	-0.1794	0.1314	0.1724
G6_POLYOTHUNS	ORALLPR11V2	0.161	0.1181	0.1727
M13_FIBROBLASTNAS	NONORALLPR11V2	-0.1694	0.1242	0.1727
NONORALLPR11V2	Q17_OTHER_CONGEN_MALFO_SKULL_FACE_BONES	-0.1217	0.0893	0.1728
NONORALLPR11V2	Q17_OTHER_CONGEN_MALFO_EAR	-0.1906	0.1398	0.1729
AB1_CHOLERA	ALLLPR11V2	0.1945	0.1428	0.1732
ALLLPR11V2	G6_XTRAPYROTH	-0.1059	0.0778	0.1732
NONORALLPR11V2	Q17_EHLER_SYNDR	0.1519	0.1116	0.1732
ALLLPR11V2	H7_DIPLOPIA	0.205	0.1506	0.1733
ALLLPR11V2	L12_POLYMORPHLIGHTERUPT	0.2185	0.1605	0.1733
ALLLPR11V2	Q17_CLEFT_LIP_OR_LIP_AND_PALATE	0.2264	0.1663	0.1733
N14_OBSTRUREFLUROPATH	NONORALLPR11V2	-0.2278	0.1675	0.1736
ALLLPR11V2	K11_ENERCOLNONINF	0.1194	0.0878	0.1738
ALLLPR11V2	CARDIAC_ARRHYTM	0.1065	0.0783	0.1738
ALLLPR11V2	M13_SPONDYLOTRAUM	0.1039	0.0764	0.1739
N14_LUMPNASBREAST	ORALLPR11V2	0.191	0.1405	0.1739
M13_FIBROBLASTIC	ORALLPR11V2	0.1226	0.0902	0.174
ALLLPR11V2	RX_CROHN_2NDLINE	0.122	0.0898	0.1743
MACULAR_HOLE	ORALLPR11V2	0.2227	0.164	0.1744
ALLLPR11V2	VD_SC	0.1697	0.125	0.1746
E4_OBESITY	ORALLPR11V2	0.0768	0.0566	0.1746
E4_THYROIDNASOTH	ORALLPR11V2	0.2729	0.2011	0.1747
I9_STR_EMBOLIC_WITH_FLIMMER	ORALLPR11V2	0.3529	0.2601	0.1749
H7_CHORNAS	ORALLPR11V2	-0.1776	0.1309	0.175
I9_AVBLOCK	NONORALLPR11V2	0.19	0.1402	0.1751
ALLLPR11V2	C3_ORALCAVITY_EXALLC	0.1998	0.1474	0.1753
CD2_BENIGN_TONGUE	NONORALLPR11V2	0.2181	0.161	0.1757
E4_THYMUSDISNAS	NONORALLPR11V2	-0.153	0.113	0.1758
ALLLPR11V2	C3_SMALL_INTESTINE_NEUROENDOCRINE_EXALLC	-0.1572	0.1162	0.1761
ALLLPR11V2	CD2_MULTIPLE_MYELOMA_PLASMA_CELL_EXALLC	-0.1287	0.0951	0.1761
I9_CVD_HARD	NONORALLPR11V2	0.1133	0.0838	0.1764
I9_CARDMYOHYP	NONORALLPR11V2	0.2586	0.1914	0.1765
ALLLPR11V2	H7_ENTROPION	-0.1138	0.0842	0.1766
ALLLPR11V2	C3_SKIN_EXALLC	-0.1579	0.1169	0.1766
N14_OTHNONINFCERVIX	NONORALLPR11V2	-0.5058	0.3743	0.1767
M13_PATELLADISLOCATIO	NONORALLPR11V2	0.1477	0.1094	0.1768
ALLLPR11V2	H7_GLOBE	-0.2114	0.1566	0.1769
G6_HERATAXIA	ORALLPR11V2	0.3	0.2224	0.1774
ALLLPR11V2	J10_BRONCHIECTASIS	0.1352	0.1003	0.1777
F5_SEXUAL	ORALLPR11V2	-0.1398	0.1038	0.1778
ALLLPR11V2	H7_CONJUHAEMOR	0.1812	0.1345	0.1779
ALLLPR11V2	L12_RADIODERMATITIS	-0.1118	0.083	0.1779
ALLLPR11V2	K11_FIBROCHIRLIV	0.1544	0.1146	0.178
C3_URETER_EXALLC	ORALLPR11V2	0.1178	0.0874	0.178
L12_BULLOUS	ORALLPR11V2	0.1782	0.1323	0.1781
N14_HYDRONEPHR	NONORALLPR11V2	-0.3375	0.2507	0.1781
N14_IMPOTENCE	ORALLPR11V2	-0.2166	0.161	0.1785
M13_ARTHINOTH	NONORALLPR11V2	-0.2692	0.2002	0.1787
E4_VIT_A_DEF	ORALLPR11V2	0.156	0.116	0.1788
M13_OVERLAP	NONORALLPR11V2	-0.146	0.1086	0.1788
ALLLPR11V2	H7_OTHENDOPHTHALMITIS	-0.1498	0.1115	0.179
K11_MALABSORB	ORALLPR11V2	0.1758	0.1308	0.179
ALLLPR11V2	ST19_FRACT_SPINE_LEVEL_UNSPE	-0.1061	0.079	0.1792
ALLLPR11V2	F5_BIPO	0.1086	0.0809	0.1795
E4_SEQUMAL	ORALLPR11V2	0.1582	0.1178	0.1795
I9_LBBB	NONORALLPR11V2	0.2225	0.1658	0.1796
M13_DEFORMDORSONAS	NONORALLPR11V2	0.1387	0.1034	0.1796
C3_LUNG_NEUROENDO_EXALLC	NONORALLPR11V2	-0.1643	0.1225	0.1798
C3_BREAST_ERNEG_EXALLC	ORALLPR11V2	-0.1287	0.096	0.18
ALLLPR11V2	D3_NOCT_HAEMOGLOBINURIA	0.0779	0.0581	0.1801
ALLLPR11V2	ST19_FRACT_FOREA	0.0654	0.0488	0.1804
ALLLPR11V2	P16_TRANSITO_DISORD_CARBOH_METABOLISM_SPECIFIC_FETUS_NEWBO	0.3889	0.2906	0.1808
L12_ERYTHINOTH	NONORALLPR11V2	-0.1295	0.0968	0.1808
M13_POLYARTHRITIS	NONORALLPR11V2	0.1777	0.1328	0.181
ALLLPR11V2	M13_TAKAYASU	-0.0789	0.059	0.1811
ALLLPR11V2	M13_CHRONDROPATHIES	0.1645	0.1231	0.1813
I9_THROMBOTH	ORALLPR11V2	-0.1742	0.1304	0.1817
ORALLPR11V2	RHEUMA_OTHER_WIDE	0.1358	0.1017	0.1817
ALLLPR11V2	L12_LOCALDCONNECTISSUEOTH	0.1295	0.097	0.1818
M13_BICIPITALTEND	ORALLPR11V2	0.1929	0.1445	0.182
N14_BREASTDISOTH	NONORALLPR11V2	0.3304	0.2476	0.182
CD2_BENIGN_MELANOCYTIC_FACE	ORALLPR11V2	0.2266	0.1699	0.1821
ALLLPR11V2	C3_ALL_EXALLC	-0.1271	0.0953	0.1821
ALLLPR11V2	H8_EXT_NONINF	0.1567	0.1175	0.1822
N14_DISIMPAIRRENTUB	NONORALLPR11V2	-0.4298	0.3222	0.1822
ALLLPR11V2	L12_SEBORRHOEIC	0.1286	0.0964	0.1823
CD2_BENIGN_PENIS	NONORALLPR11V2	-0.1567	0.1175	0.1823
CD2_BENIGN_UTERINE_TUBES_LIGAMENTS	ORALLPR11V2	0.2584	0.1938	0.1824
ALLLPR11V2	N14_CERVICAL_DYSPLASIA_NOS	-0.1947	0.146	0.1825
M13_ATLOAXSUBLUX	NONORALLPR11V2	0.3594	0.2696	0.1825
NONORALLPR11V2	O15_POSTPART_HEAMORRH_ALLW	-0.14	0.1051	0.1826
NONORALLPR11V2	WEIGHT_IRN	-0.0434	0.0326	0.1826
ALLLPR11V2	O15_POOR_FETGRO	0.1349	0.1013	0.1831
I9_HYPERTENC	ORALLPR11V2	0.1752	0.1316	0.1832
C3_NSCLC_SQUAM_EXALLC	NONORALLPR11V2	-0.2046	0.1537	0.1833
CD2_BENIGN_CONNSOFT_PELVIS	ORALLPR11V2	-0.1258	0.0946	0.1833
ALLLPR11V2	H7_NYSTAGMUS	-0.3083	0.2318	0.1835
L12_ERYT_INTERTRIG	ORALLPR11V2	0.2037	0.1532	0.1837
ALLLPR11V2	D3_SICKLECELLDIS	-0.083	0.0625	0.1838
HEIGHT_IRN	ORALLPR11V2	0.0504	0.0379	0.184
ALLLPR11V2	E4_HYTHY_AI_DX	0.096	0.0723	0.1841
ALLLPR11V2	G6_MENINGBACT	0.2946	0.2219	0.1842
NONORALLPR11V2	O15_POSTPART_HEAMORRH	-0.1359	0.1024	0.1842
ALLLPR11V2	J10_PNEUMOTHORAX	-0.2003	0.1509	0.1845
C3_COLORECTAL_EXALLC	ORALLPR11V2	-0.1335	0.1006	0.1845
C3_PANCREAS_EXALLC	ORALLPR11V2	0.2446	0.1843	0.1845
J10_ABSCMEDIASTINUM	ORALLPR11V2	-0.1329	0.1002	0.1848
N14_HABITABORT	NONORALLPR11V2	0.5688	0.429	0.1848
ALLLPR11V2	G6_SLEEPAPNO	0.074	0.0558	0.185
CD2_INSITU_LARYNX_EXALLC	NONORALLPR11V2	0.163	0.123	0.185
H7_KERATITISOTH	NONORALLPR11V2	0.3442	0.2597	0.1851
CHRYSTAL_NOS	NONORALLPR11V2	0.2095	0.1581	0.1852
M13_RECUDISLOCATIO	ORALLPR11V2	0.165	0.1245	0.1852
L12_PYODERMA	NONORALLPR11V2	0.1855	0.1401	0.1854
ALLLPR11V2	F5_SCHZPHR	0.1337	0.101	0.1857
I9_RHEUFEVWITHOUTHEART	NONORALLPR11V2	0.1263	0.0955	0.1857
I9_VTE	ORALLPR11V2	-0.0937	0.0708	0.1858
J10_SILICAPNEUMOC	NONORALLPR11V2	0.1607	0.1215	0.1859
G6_BENINTRAHYP	NONORALLPR11V2	0.1971	0.1492	0.1864
MYCOBLUNGATYPICA	NONORALLPR11V2	0.2047	0.1549	0.1864
NONORALLPR11V2	P16_BIRTH_TRAUMA	0.3093	0.2343	0.1868
AB1_TRICHOMONIASIS	ORALLPR11V2	-0.1711	0.1296	0.1869
AB1_PROTOZOAL	NONORALLPR11V2	0.4086	0.3098	0.1872
ALLLPR11V2	J10_PNEUMONIA	0.1141	0.0866	0.1875
ALLLPR11V2	N14_FEMALEGENINF	0.1326	0.1007	0.1876
ALLLPR11V2	CD2_INSITU_MELANOMA_EXALLC	-0.1453	0.1103	0.1878
ALLLPR11V2	J10_INFLUPNEU	0.1183	0.0899	0.1882
ORALLPR11V2	RX_INFERTILITY	0.1978	0.1503	0.1884
CD2_BENIGN_TRANSVERSE_COLON	NONORALLPR11V2	0.233	0.1772	0.1885
J10_RESPOTHER	ORALLPR11V2	0.1584	0.1205	0.1885
CD2_INSITU_VULVA_EXALLC	ORALLPR11V2	-0.1889	0.1438	0.1888
ALLLPR11V2	L12_DERMATITISNAS	0.2725	0.2075	0.1891
M13_ABSCTENDON	ORALLPR11V2	-0.198	0.1508	0.1892
M13_DEQUERVAIN	ORALLPR11V2	-0.1443	0.11	0.1892
ALLLPR11V2	O15_DELIV_FORCEP_VAC	-0.1229	0.0936	0.1894
F5_MODRET	ORALLPR11V2	0.1674	0.1276	0.1894
E4_THYTOXGOITMULT	ORALLPR11V2	-0.1311	0.1	0.1897
CD2_INSITU_ENDOMETRIUM_EXALLC	ORALLPR11V2	-0.1371	0.1046	0.1898
ALLLPR11V2	L12_HYPERTROPHICNAS	0.1616	0.1233	0.1899
E4_PROTMALMODMILD	NONORALLPR11V2	0.176	0.1343	0.19
J10_RESPCONDEXT	ORALLPR11V2	0.2166	0.1652	0.19
E4_LIPOPROTNAS	NONORALLPR11V2	0.1868	0.1428	0.1906
I9_ANGINA	NONORALLPR11V2	0.1136	0.0868	0.1908
L12_FOLLICULITDECALV	ORALLPR11V2	0.1295	0.099	0.1909
N14_CERVICAL_DYSPLASIA_ALL	NONORALLPR11V2	-0.297	0.2272	0.1911
CD2_BENIGN_CILIARY	NONORALLPR11V2	-0.1226	0.0938	0.1912
N14_CHRONTUBULOINTNEPHRITIS	ORALLPR11V2	0.2538	0.1943	0.1915
K11_HYPERTROPHY_TONGUE_PAPILLAE	NONORALLPR11V2	-0.2662	0.2039	0.1916
L12_HAIRLOSSSCAR	ORALLPR11V2	0.2377	0.182	0.1916
ALLLPR11V2	K11_ACHAL	0.2391	0.1831	0.1917
ORALLPR11V2	Q17_ASD	-0.1968	0.1508	0.1919
I9_HEARTFAIL_AND_HYPERTCARDIOM	ORALLPR11V2	-0.2073	0.1589	0.1922
ALLLPR11V2	M13_ENTESOPATHYNAS	0.1961	0.1504	0.1923
H7_STRABOTH	NONORALLPR11V2	0.1323	0.1015	0.1924
H7_OPTNERVE	ORALLPR11V2	-0.198	0.152	0.1926
ALLLPR11V2	CD2_BENIGN_DIGESTIVE_NOS	0.1736	0.1335	0.1934
ALLLPR11V2	O15_POSTPART_HEAMORRH_LB	-0.1194	0.0919	0.1936
ALLLPR11V2	L12_FOLLICULARNAS	-0.1919	0.1477	0.1938
ALLLPR11V2	M13_NECROVASCNAS	0.2433	0.1873	0.1939
H8_EXT_OTH	ORALLPR11V2	0.1572	0.121	0.1939
K11_HEPFAIL	ORALLPR11V2	0.2266	0.1744	0.1939
K11_MESIAL_BITE	NONORALLPR11V2	-0.2146	0.1653	0.1941
ALLLPR11V2	H7_STRABNAS	-0.1956	0.1507	0.1944
AB1_OTHER_SEPSIS	ORALLPR11V2	0.1849	0.1426	0.1949
D3_SIDEROANAMIEAOTHER	ORALLPR11V2	-0.1349	0.1041	0.1949
N14_HENOCHSCHONLEIN_NEPHRITIS	ORALLPR11V2	-0.1772	0.1368	0.1952
ALLLPR11V2	M13_SYSTCONINOTH	0.1331	0.1029	0.1959
ALLLPR11V2	P16_FETAL_DEATH_UNSP_CAUSE	-0.0787	0.0609	0.1961
K11_CONSTIPATION	NONORALLPR11V2	0.211	0.1632	0.1961
ALLLPR11V2	E4_VIT_B_DEF	-0.2267	0.1754	0.1962
ALLLPR11V2	DRUGADVERS_HEADA_NOT_ELSEW_CLASSIFIED	0.1397	0.1082	0.1967
NONORALLPR11V2	P16_FET_NEWB_MATERN_COND_UNREL_PRESENT_PREGNAC	0.1541	0.1194	0.1967
ALLLPR11V2	CHRONLARGE	-0.105	0.0814	0.1972
N14_ENDOMETRIOSIS_PELVICPERITONEUM	ORALLPR11V2	0.1183	0.0917	0.1973
ALLLPR11V2	CD2_BENIGN_UTERUS_OTH	0.1466	0.1139	0.1978
NONORALLPR11V2	VIT_DEF	-0.2748	0.2135	0.198
K11_ORAL	NONORALLPR11V2	0.2009	0.1562	0.1982
I9_MI_STRICT	NONORALLPR11V2	0.0746	0.058	0.1984
CD2_BENIGN_COLORECANI	NONORALLPR11V2	0.153	0.119	0.1987
KRA_PSY_ANYMENTAL	ORALLPR11V2	0.0821	0.0639	0.1989
H7_ORBITINFLAMCHRON	NONORALLPR11V2	-0.1244	0.097	0.1996
M13_DISCITIS	ORALLPR11V2	-0.2495	0.1945	0.1997
M13_SYNOTENDINOTH	NONORALLPR11V2	0.2628	0.2051	0.2001
G6_CARPTU	ORALLPR11V2	0.0747	0.0584	0.2006
H7_CHALAZION	ORALLPR11V2	0.1807	0.1412	0.2009
ALLLPR11V2	M13_DORSOPATHYOTH	0.1089	0.0851	0.201
ALLLPR11V2	O15_OBSTET_TRAUMA_OTHER	0.2159	0.1688	0.201
F5_ANXPER	ORALLPR11V2	-0.2076	0.1623	0.201
CD2_BENIGN_MOUTH_PHARYNX	NONORALLPR11V2	0.4135	0.3234	0.2011
MATERNCAREFETUSALCO	ORALLPR11V2	0.1254	0.0981	0.2012
G6_MIGRAINE_WITH_AURA_TRIPTAN	NONORALLPR11V2	0.1007	0.0788	0.2013
H8_OSSICABN	ORALLPR11V2	-0.12	0.094	0.2017
GASTRIC_ULCER_ACUTE_W_HAEMORRHAGE	ORALLPR11V2	-0.1009	0.0791	0.2021
ALLLPR11V2	H8_INNERNAS	0.1299	0.1019	0.2022
ALLLPR11V2	M13_THORACISPINEPAIN	0.1463	0.1147	0.2023
H7_DEGENMYOPIA	ORALLPR11V2	-0.148	0.1161	0.2023
H8_MYRINGNAS	ORALLPR11V2	-0.1405	0.1102	0.2026
NONORALLPR11V2	O15_VENOUS_COMPLIC	0.1404	0.1102	0.2026
ALLLPR11V2	OSTEOPOROSIS_FRACTURE_FG	0.1255	0.0986	0.2028
J10_BRONCHIECTASIS	ORALLPR11V2	0.1814	0.1424	0.2028
M13_DORSALGIANAS	ORALLPR11V2	0.1261	0.0991	0.2031
H8_CHOLEASTOMA	NONORALLPR11V2	-0.1582	0.1243	0.2032
ALLLPR11V2	H7_VISIMPBILATERAL	0.107	0.0841	0.2034
ALLLPR11V2	G6_GUILBAR	0.2157	0.1697	0.2037
ALLLPR11V2	I9_POSTAMI	0.1169	0.0919	0.2037
K11_SCISS_BITE	ORALLPR11V2	0.1651	0.13	0.2038
M13_OSTEOCHONDROPATHY	ORALLPR11V2	0.1713	0.1348	0.2038
ALLLPR11V2	L12_DERMATITISECZEMA	0.2356	0.1855	0.2039
CD2_BENIGN_MELANOCYTIC_NOS	NONORALLPR11V2	-0.1824	0.1436	0.2039
M13_CERVICDISC	ORALLPR11V2	0.0884	0.0695	0.2039
K11_DIAHER	NONORALLPR11V2	0.0857	0.0675	0.2042
NONORALLPR11V2	OSTPOPATFRACTURE	0.2419	0.1905	0.2042
C3_MYELODYSP_SYNDR_EXALLC	NONORALLPR11V2	-0.254	0.2001	0.2043
CD2_BENIGN_SALIVARY_NOS	ORALLPR11V2	-0.2231	0.1757	0.2043
F5_SEXUAL	NONORALLPR11V2	0.1128	0.0889	0.2044
G6_MONOPLE	NONORALLPR11V2	-0.1744	0.1374	0.2045
ALLLPR11V2	O15_MATERN_CARE_CERVICAL_INCOMPETENCE	0.1343	0.1058	0.2046
C3_MENINGIOMA_EXALLC	ORALLPR11V2	0.1859	0.1465	0.2046
AB1_ZOSTER	ORALLPR11V2	0.2308	0.182	0.2047
ALLLPR11V2	F5_PERVASIVE	0.2765	0.218	0.2048
H8_INNERNAS	NONORALLPR11V2	0.1454	0.1146	0.2048
AB1_SYPHILIS_NOS	ORALLPR11V2	0.1601	0.1263	0.2049
ALLLPR11V2	C3_BASAL_CELL_CARCINOMA_EXALLC	-0.15	0.1183	0.2051
ALLLPR11V2	E4_ENDINOTH	0.0824	0.0651	0.2052
ALLLPR11V2	NIV	0.2567	0.2026	0.2053
H8_OTALGIA	NONORALLPR11V2	0.337	0.2661	0.2053
I9_PAROXTAC	ORALLPR11V2	0.1183	0.0935	0.2055
NONORALLPR11V2	Q17_CONGEN_MALFO_PULMONARY_TRICU_VALVES	0.3029	0.2394	0.2058
F5_SEXPREF	ORALLPR11V2	-0.136	0.1075	0.2061
D3_CYSTSPLEEN	ORALLPR11V2	-0.1253	0.0991	0.2062
AB1_RESP_TUBERCU_NONCONF	ALLLPR11V2	-0.1354	0.1072	0.2065
ORALLPR11V2	VIRALPNEUMOKNOWN	0.2162	0.1712	0.2066
M13_RHEUMATISM	ORALLPR11V2	0.107	0.0848	0.2071
M13_PSORIARTH	NONORALLPR11V2	0.2472	0.1961	0.2073
ALLLPR11V2	D3_HAEMORRHAGCIRGUANTICO	0.1539	0.1221	0.2073
G6_CERCYST	ORALLPR11V2	0.3186	0.2527	0.2074
NONORALLPR11V2	P16_FETAL_DEATH_UNSP_CAUSE	-0.0986	0.0782	0.2075
C_DIFFICILE_ENTEROCOLITIS	ORALLPR11V2	0.2391	0.1897	0.2076
J10_LARYNGITIS	NONORALLPR11V2	0.111	0.088	0.2076
ALLLPR11V2	M13_SOFTTISSUEOTH	0.114	0.0904	0.2077
M13_CALCBURS	NONORALLPR11V2	-0.1571	0.1247	0.2077
N14_FEMALE_GENITAL_LSIL	NONORALLPR11V2	-0.2968	0.2356	0.2077
ALLLPR11V2	CD2_BENIGN_BONE_SKULL_FACE	0.1603	0.1273	0.2079
ALLLPR11V2	F5_DEPRESSION_DYSTHYMIA	0.1103	0.0876	0.2083
H7_EYELIDINFLAMMATION	ORALLPR11V2	0.252	0.2006	0.2091
ALLLPR11V2	G6_NEUINFL	0.2233	0.1778	0.2093
ALLLPR11V2	RX_CODEINE_TRAMADOL	0.1001	0.0798	0.2093
ALLLPR11V2	C3_PANCREAS_EXALLC	0.1464	0.1166	0.2093
J10_CHRONLARYNGITIS	ORALLPR11V2	0.229	0.1824	0.2094
K11_ACHAL	NONORALLPR11V2	0.3343	0.2664	0.2096
N14_OTHPENIS	NONORALLPR11V2	-0.1702	0.1357	0.2096
ALLLPR11V2	G6_BENINTRAHYP	0.1175	0.0937	0.2097
I9_POSTAMI	ORALLPR11V2	0.1426	0.1137	0.2098
M13_HTROMBMICROANG	ORALLPR11V2	-0.1616	0.1289	0.2098
M13_CERVICALGIA	ORALLPR11V2	0.1364	0.1088	0.21
CD2_BENIGN_SALIVARY_KNOWN	ORALLPR11V2	-0.2675	0.2134	0.2101
ALLLPR11V2	J10_LOWERINF	0.1935	0.1544	0.2102
INCREASEDMUSCLETONE	NONORALLPR11V2	0.203	0.1621	0.2105
I9_CHD	NONORALLPR11V2	0.0626	0.05	0.2107
G6_BELLPA	NONORALLPR11V2	0.17	0.1358	0.2108
CD2_MYELOID_LEUKAEMIA_EXALLC	ORALLPR11V2	0.2441	0.1952	0.2111
L12_PYODERMA	ORALLPR11V2	0.1616	0.1292	0.2112
ALLLPR11V2	C3_LIPOSARCOMA_EXALLC	0.1139	0.0911	0.2115
ALLLPR11V2	J10_INFLUENZA	0.1693	0.1355	0.2116
N14_POSTMENBLEED	NONORALLPR11V2	0.1733	0.1389	0.212
H7_KERATITISINOTH	NONORALLPR11V2	-0.2066	0.1656	0.2122
G6_NEUINFL	NONORALLPR11V2	0.312	0.2502	0.2124
D3_HAEMORRHAGCIRGUANTICO	ORALLPR11V2	0.2134	0.1712	0.2125
I9_CORATHER	NONORALLPR11V2	0.0789	0.0633	0.2125
ORALLPR11V2	Q17_OTHER_CONGEN_MALFO_SKIN	-0.3882	0.3114	0.2125
ALLLPR11V2	F5_MODRET	0.1685	0.1352	0.2126
ALLLPR11V2	Q17_OTHER_CONGEN_MALFO_HEART	0.1938	0.1555	0.2126
NONORALLPR11V2	O15_MEMBR_PREMAT_RUPT	0.237	0.1902	0.2126
C3_KIDNEY_CLEAR_CELL_CARCINOMA_EXALLC	ORALLPR11V2	-0.4229	0.3394	0.2128
FG_CVD	ORALLPR11V2	0.0708	0.0569	0.213
H7_PARASTRANAS	ORALLPR11V2	0.3506	0.2816	0.2132
I9_ARTEMBTHRNAS	ORALLPR11V2	0.3312	0.2661	0.2132
F5_PERSBEHORG	NONORALLPR11V2	0.2739	0.2201	0.2133
ALLLPR11V2	K11_MAXIL_MOLAR_FAILED_ERUPT_OBSTRUCTION_TOOTH	0.3014	0.2424	0.2137
ALLLPR11V2	M13_DEQUERVAIN	-0.0881	0.0708	0.2137
NONORALLPR11V2	P16_DISORD_RELATED_GESTATION_LOW_BIRTHWGHTT_NECIFIED	0.2373	0.1908	0.2137
F5_ALLANXIOUS	ORALLPR11V2	0.1011	0.0813	0.2138
L12_ALLERGICCONTACT	ORALLPR11V2	0.1851	0.1489	0.2138
NONORALLPR11V2	ULCERENTER	-0.1484	0.1193	0.2138
ANAPH_SHOCK_ADVER_EFFECT_CORRE_DRUG_MEDICAM_PROPE_ADMINISTE	NONORALLPR11V2	-0.2038	0.164	0.2139
M13_PANNICULITISNAS	ORALLPR11V2	0.214	0.1722	0.2141
AB1_STREPTSTAPHYCOCC_INOTHER	NONORALLPR11V2	0.1542	0.1242	0.2143
FIBROLIV	ORALLPR11V2	-0.1729	0.1393	0.2143
ALLLPR11V2	H7_CHORHAEMORRHAGE	0.1054	0.0849	0.2145
ALLLPR11V2	PAIN	0.1373	0.1106	0.2148
F5_KELARET	ORALLPR11V2	-0.1521	0.1226	0.2148
AB1_OTHER_INFESTATIONS	ALLLPR11V2	0.1328	0.1071	0.2149
L12_GRANULOMATOUSSKIN	ORALLPR11V2	0.1754	0.1414	0.2149
MIGRAINE_TRIPTAN	NONORALLPR11V2	0.0798	0.0643	0.2149
CD2_BENIGN_CONNSOFT_THX	NONORALLPR11V2	0.1947	0.1571	0.215
N14_HYDRONEPHR	ORALLPR11V2	-0.2193	0.1768	0.215
M13_MULTIFIBRO	NONORALLPR11V2	-0.1992	0.1608	0.2152
ALLLPR11V2	K11_CHOLELITH	0.0754	0.0609	0.2157
ALLLPR11V2	N14_HABITABORT	0.348	0.2811	0.2157
ALLLPR11V2	G6_AD_WIDE	0.1018	0.0822	0.2158
ALLLPR11V2	H8_EXTERNAL	0.2003	0.1618	0.2158
ALLLPR11V2	L12_URTICA_NAS	0.1184	0.0956	0.2158
K11_HYPOPLASIA_ENAMEL_PRENATAL_INCLAVO	ORALLPR11V2	0.1637	0.1323	0.2158
ALLLPR11V2	E4_AMYL_SCNDSYST	0.0989	0.0799	0.2159
ALLLPR11V2	K11_ASYMMETRY_JAW	0.2269	0.1833	0.2159
H8_EXTERNAL	ORALLPR11V2	0.1983	0.1602	0.2159
M13_EARLY_LUMBAR_PROLAPSE	ORALLPR11V2	0.103	0.0832	0.2159
L12_FOLLICULARNAS	NONORALLPR11V2	-0.2454	0.1984	0.2161
C3_PANCREAS_NEUROENDOCRINE_EXALLC	ORALLPR11V2	0.1685	0.1363	0.2164
GOUT_SCND	ORALLPR11V2	0.1513	0.1224	0.2165
L12_NAIL_DYSTROPHY	NONORALLPR11V2	0.3089	0.2499	0.2165
M13_CALCANSPUR	ORALLPR11V2	0.213	0.1724	0.2165
ALLLPR11V2	DRUGADVERS_ADRENOCORTICAL_INSUFFICIENCY	0.1613	0.1307	0.2171
G6_MIGRAINE_NO_AURA_ADVERSE	ORALLPR11V2	0.2088	0.1691	0.2171
AB1_BACTINF_NOS	ORALLPR11V2	-0.1676	0.1359	0.2172
H7_CORNEALDYSTROPHY	NONORALLPR11V2	0.2758	0.2235	0.2172
ALCODELIRIUM	ALLLPR11V2	0.1212	0.0982	0.2173
L12_EXFOLIATIVE	NONORALLPR11V2	-0.2673	0.2166	0.2173
K11_PARODON_OPER_DENTAL_OPER	ORALLPR11V2	0.1272	0.1031	0.2175
L12_PARAPSO_PLAQUE	ORALLPR11V2	0.1251	0.1014	0.2176
ORALLPR11V2	PSORI_STRICT	0.151	0.1225	0.2176
KRA_PSY_CHILDSOC_EXMORE	NONORALLPR11V2	0.158	0.1282	0.2178
CD2_INSITU_RECTUM_EXALLC	ORALLPR11V2	-0.243	0.1972	0.2179
L12_PSORI_PUSTGEN	ORALLPR11V2	0.1425	0.1156	0.2179
I9_ABAORTANEUR	ORALLPR11V2	0.1265	0.1027	0.218
ALLLPR11V2	N14_BREASTDISOTH	0.2073	0.1684	0.2183
CD2_INSITU_MELANOMA_EXALLC	ORALLPR11V2	-0.1689	0.1372	0.2183
C3_MELANOMA_SKIN_EXALLC	NONORALLPR11V2	-0.1363	0.1108	0.2184
NONORALLPR11V2	O15_DELIV_FORCEP_VAC	-0.1274	0.1035	0.2184
K11_DEEP_BITE	NONORALLPR11V2	0.1066	0.0866	0.2185
ALLLPR11V2	K11_PSC_COLITIS_STRICT	-0.1028	0.0836	0.2188
ALLLPR11V2	N14_OTHNONINFOVA	0.4202	0.342	0.2192
M13_SPONDYLOPATHYNAS	ORALLPR11V2	-0.1652	0.1344	0.2192
C3_AML_EXALLC	ORALLPR11V2	0.2656	0.2162	0.2193
ALLLPR11V2	D3_NONAIHA_OTHER	0.1042	0.0848	0.2194
ALLLPR11V2	N14_RENALTUBULOOTH	0.2237	0.1822	0.2195
AB1_OTHER_INFESTATIONS	ORALLPR11V2	0.1366	0.1113	0.2196
ALLLPR11V2	CD2_BENIGN_ENDOCRINE_PANCREAS	0.119	0.0969	0.2196
L12_NAILDIS	ORALLPR11V2	0.2201	0.1793	0.2197
AB1_VIRAAL_CONJUNCT	NONORALLPR11V2	-0.2683	0.2187	0.2198
AB1_OTHER_CONDITIONS	ORALLPR11V2	0.2727	0.2223	0.22
AB1_OTHER_CHLAMYDIAE	NONORALLPR11V2	-0.39	0.318	0.2201
AD_EO_EXMORE	ORALLPR11V2	0.2369	0.1932	0.2201
AB1_ATYPICAL_CNS_VIRUS	NONORALLPR11V2	-0.3304	0.2696	0.2204
H8_NONSUPPNAS	ORALLPR11V2	0.1264	0.1032	0.2206
ALLLPR11V2	P16_DISORD_RELATED_GESTATION_LOW_BIRTHWGHTT_NECIFIED	0.2082	0.1701	0.2208
C3_SPINAL_CORD_CRANIAL_AND_OTHER_CNS_EXALLC	NONORALLPR11V2	-0.0889	0.0726	0.2208
E4_HYPERLIPNAS	NONORALLPR11V2	0.1622	0.1325	0.2209
ALLLPR11V2	I9_CEREBDOTH	0.1518	0.1241	0.2213
ALLLPR11V2	K11_CROWDI_TEETH	0.1671	0.1367	0.2214
ALLLPR11V2	L12_LICHENSCLERATROPH	0.3481	0.2846	0.2214
ALLLPR11V2	E4_FH	0.1193	0.0976	0.2215
ALLLPR11V2	L12_LOCALSCLERODERMA	0.1592	0.1303	0.2216
CD2_BENIGN_BREAST	NONORALLPR11V2	-0.1837	0.1503	0.2216
ALLLPR11V2	HERING_BILATERAL	-0.088	0.072	0.2217
ALLLPR11V2	F5_BEHAVE	0.1097	0.0898	0.222
F5_MANIA	ORALLPR11V2	0.1743	0.1428	0.2221
I9_NONISCHCARDMYOP	ORALLPR11V2	0.1191	0.0975	0.2221
CD2_BENIGN_BRAIN_NOS	NONORALLPR11V2	0.1918	0.1571	0.2222
ALLLPR11V2	MACULA_NAS	-0.1421	0.1164	0.2223
E4_HYPERALISEQ	NONORALLPR11V2	0.1624	0.133	0.2223
ALLLPR11V2	C3_EPENDYDOMA_EXALLC	-0.0732	0.0601	0.2228
H8_EXTOTITIS	NONORALLPR11V2	0.3986	0.3271	0.223
L12_XEROSCUT	ORALLPR11V2	0.1798	0.1476	0.2232
E4_GOITRENOD	NONORALLPR11V2	-0.1771	0.1454	0.2234
ALLLPR11V2	E4_LOCALADIP	0.1045	0.0858	0.2235
ALLLPR11V2	PD2ND_EXMORE	-0.1557	0.1279	0.2235
C3_CERVIX_SQUAM_EXALLC	ORALLPR11V2	-0.1716	0.141	0.2235
H7_IRIDOCYCLITIS	ORALLPR11V2	-0.1665	0.1369	0.2238
N14_BARTHOOTHNAS	ORALLPR11V2	0.1673	0.1375	0.2238
M13_DORSOPATHYNAS	ORALLPR11V2	0.1991	0.1638	0.2241
ALLLPR11V2	C3_KIDNEY_CLEAR_CELL_CARCINOMA_EXALLC	-0.2375	0.1955	0.2242
ALLLPR11V2	I9_UAP	0.0732	0.0602	0.2244
AB1_RESP_TUBERCU_CONF	ORALLPR11V2	0.1848	0.1522	0.2247
C3_KIDNEY_PAPILLARYADENO_EXALLC	ORALLPR11V2	0.1887	0.1554	0.2247
L12_ERYTHRO_KELA	ORALLPR11V2	-0.2269	0.1869	0.2248
ALLLPR11V2	CD2_INSITU_SKIN_EXALLC	-0.1254	0.1033	0.2248
ALLLPR11V2	M13_SOFTOVERUSE	0.2237	0.1844	0.225
ALLLPR11V2	ARTRHO_POSTDYSENTERIC	-0.1411	0.1164	0.2253
DERMATOPOLY_FG	ORALLPR11V2	0.1661	0.137	0.2253
ALLLPR11V2	L12_TELOGEFFLU	-0.0946	0.0781	0.2255
G6_NARCOCATA	NONORALLPR11V2	-0.2687	0.2216	0.2255
ALLLPR11V2	D3_PURPURA_AND3_OTHER_HAEMORRHAGIC	0.2555	0.2109	0.2258
NONORALLPR11V2	O15_PREG_ECTOP	0.1455	0.1202	0.226
E4_THYMUSDIS	NONORALLPR11V2	-0.1063	0.0878	0.2261
H7_RETIVASCOCCLUSION	ORALLPR11V2	-0.3153	0.2604	0.2261
ALLLPR11V2	M13_SPONDYLOPATHINOTH	0.1963	0.1622	0.2263
CD2_UVEAMELANOMA_EXALLC	NONORALLPR11V2	-0.1865	0.1542	0.2264
ALLLPR11V2	M13_FINGERDEFORM	0.1461	0.1208	0.2265
ALLLPR11V2	G6_MUSDYST	-0.1236	0.1022	0.2267
C3_TESTIS_NONSEMINOMA_EXALLC	NONORALLPR11V2	0.3638	0.3009	0.2267
ALLLPR11V2	J10_SILICAPNEUMOC	0.1031	0.0854	0.227
H8_EXT_NONINF	NONORALLPR11V2	0.1732	0.1433	0.227
J10_PNEUMONISOLLIQ	ORALLPR11V2	-0.5976	0.4947	0.227
CD2_BENIGN_MENINGES_NOS	ORALLPR11V2	0.3202	0.2651	0.2272
L12_PYOGENGRANUL	ORALLPR11V2	-0.207	0.1714	0.2272
D3_SIDEROANAMIEAOTHER	NONORALLPR11V2	0.1414	0.1172	0.2275
AB1_CHOLERA	NONORALLPR11V2	0.2474	0.2051	0.2276
C3_LIPOSARCOMA_EXALLC	ORALLPR11V2	0.1412	0.1172	0.2283
ALLLPR11V2	K11_MESIAL_BITE	-0.1513	0.1256	0.2284
ALLLPR11V2	N14_INFCERVIX	0.3126	0.2595	0.2284
M13_MCTD	NONORALLPR11V2	-0.1583	0.1315	0.2286
ALLLPR11V2	F5_DEMENTIA_INCLAVO	0.0793	0.0659	0.2287
NONORALLPR11V2	TBC_RESP	-0.1494	0.1241	0.2287
D3_IMMUDEF	ORALLPR11V2	0.2566	0.2132	0.2288
ALLLPR11V2	C3_BASAL_CELL_CARCINOMA_INCLAVO_EXALLC	-0.1418	0.118	0.2296
NONORALLPR11V2	Q17_CONGEN_DEFORMITI_HIP	0.1821	0.1516	0.2297
F5_GENDER	ORALLPR11V2	0.1753	0.146	0.2298
N14_RENFAIL	ORALLPR11V2	0.1382	0.1151	0.2299
L12_LYMPHADENITIS	NONORALLPR11V2	0.1858	0.1548	0.2301
ALLLPR11V2	CD2_BENIGN_BONE_SHORT_UPPER	-0.1997	0.1665	0.2302
ALLERG_RHINITIS	ORALLPR11V2	0.1252	0.1044	0.2304
NONORALLPR11V2	O15_MATERN_CARE_PELVIC_ABNORM	-0.2912	0.2428	0.2304
ALLLPR11V2	J10_EXTERLUNG	0.2863	0.239	0.231
G6_PHANTOM	NONORALLPR11V2	0.1091	0.0911	0.231
ALLLPR11V2	L12_XEROSCUT	0.133	0.1111	0.2311
CARDIOMYOPATHY_DRUGS_OTHER_EXTER_AGENTS	NONORALLPR11V2	-0.1139	0.0951	0.2311
NONORALLPR11V2	O15_PREECLAMPS_CHRONIC_HYPERT	0.1736	0.145	0.2312
K11_IBS	NONORALLPR11V2	0.1519	0.127	0.2315
M13_NECROVASCNAS	ORALLPR11V2	0.3389	0.2834	0.2319
NONORALLPR11V2	SCND_OTH_KNEEARTHROSIS	0.2329	0.1949	0.2322
AB1_EBV	ALLLPR11V2	0.1236	0.1035	0.2324
ALLLPR11V2	F5_SOMATOFORM	0.1326	0.111	0.2324
CD2_FOLLICULAR_LYMPHOMA_EXALLC	NONORALLPR11V2	0.5679	0.4756	0.2324
M13_JUVOSTEOCHONRHIP	ORALLPR11V2	0.3554	0.2976	0.2324
K11_GALLBLAOTH	ORALLPR11V2	0.3716	0.3113	0.2325
G6_HCNP	ORALLPR11V2	-0.1159	0.0971	0.2326
F5_PHYSBEHOTH	NONORALLPR11V2	0.2729	0.2287	0.2328
ALLLPR11V2	ST19_FRACT_FOOT_ANKLE	0.1475	0.1237	0.2329
CD2_BENIGN_MELANOCYTIC_EYELID	NONORALLPR11V2	-0.1396	0.1171	0.2331
E4_AMYL_ORGAN	NONORALLPR11V2	-0.1183	0.0992	0.2332
L12_ERYTHINOTH	ORALLPR11V2	0.1343	0.1127	0.2332
F5_BULIMIA	ORALLPR11V2	0.1914	0.1606	0.2333
CD2_BENIGN_LYMPHNODES	ORALLPR11V2	-0.1483	0.1245	0.2336
NONORALLPR11V2	PD2ND_EXMORE	-0.1899	0.1596	0.2339
BRUXISM	NONORALLPR11V2	0.1449	0.1217	0.234
ALLLPR11V2	H8_MIDDMASTNAS	-0.0844	0.0709	0.2344
M13_ARTHTROSIS_COX	NONORALLPR11V2	0.0693	0.0583	0.2349
ALLLPR11V2	CD2_BENIGN_SCROTUM	0.1339	0.1128	0.235
ALLLPR11V2	M13_BICIPITALTEND	0.1646	0.1387	0.2353
ALLLPR11V2	SMOKING_DEPEND	0.1585	0.1335	0.2353
F5_HISPER	ORALLPR11V2	-0.1897	0.1598	0.2353
ALLLPR11V2	ANTIDEPRESSANTS	0.1091	0.0919	0.2354
K11_CHRONHEP	ORALLPR11V2	0.1521	0.1282	0.2355
G6_MENINGBACT	NONORALLPR11V2	0.3444	0.2905	0.2358
ORALLPR11V2	POLLENALLERG	0.1497	0.1263	0.236
ALLLPR11V2	K11_MAXIL_CANINE_FAILED_ERUPT_OBSTRUCTION_TOOTH	0.2082	0.1757	0.2361
ALLLPR11V2	M13_KYPHOSIS	0.1985	0.1675	0.2361
L12_PSORI_PUSTGEN	NONORALLPR11V2	0.2206	0.1862	0.2362
ALLLPR11V2	D3_ACQHAEMOLYTICANAEMIA	0.3005	0.2537	0.2363
G6_MUSDYST	ORALLPR11V2	-0.1554	0.1314	0.2367
H8_POSTMASTCHOLEASTOMA	ORALLPR11V2	0.1533	0.1296	0.2368
E4_ANTIDIU	NONORALLPR11V2	0.2586	0.2187	0.237
ALLLPR11V2	M13_CONTRACTUREJOINT	0.2619	0.2215	0.2371
ALLLPR11V2	NEPHROP_INDUCED_OTHER_DRUGS_MEDICAM_BIOLO_SUBST	0.0677	0.0573	0.2376
CD2_BENIGN_CORPUS_UTERI	ORALLPR11V2	0.2017	0.1708	0.2377
G6_AD_WIDE	NONORALLPR11V2	0.1194	0.1011	0.2377
AB1_ERYSIPELAS	ALLLPR11V2	0.1518	0.1286	0.2379
G6_MYOPOTHUNS	ORALLPR11V2	-0.5463	0.463	0.238
M13_ARTHROSIS_KNEE_PRIM_KNEESURG	NONORALLPR11V2	0.0516	0.0437	0.238
H7_VISDISTNAS	ORALLPR11V2	0.1525	0.1293	0.2382
D3_ALLERGPURPURA	NONORALLPR11V2	0.4044	0.3429	0.2383
E4_HYPERPIT	ORALLPR11V2	0.9992	0.8476	0.2384
M13_POLYARTERETAL	ORALLPR11V2	0.1853	0.1572	0.2384
CHRONLARGE	NONORALLPR11V2	-0.118	0.1001	0.2386
G6_DISGLO	ORALLPR11V2	0.1198	0.1017	0.2387
ALLLPR11V2	K11_OTHINT	-0.1895	0.1609	0.2389
H7_VASCCILIARY	ORALLPR11V2	0.2762	0.2345	0.2389
ORALLPR11V2	Q17_CONGEN_MALFO_RETI	0.1183	0.1004	0.2389
I9_UAP	ORALLPR11V2	0.0775	0.0658	0.239
H7_LACRIMINFLAMCHRON	ORALLPR11V2	0.2599	0.2208	0.2392
K11_OTHABDHER	ORALLPR11V2	-0.1848	0.157	0.2392
ALLLPR11V2	H7_CONVERGINSUFF	-0.2464	0.2094	0.2393
ALLLPR11V2	M13_ATLOAXSUBLUX	0.2015	0.1713	0.2394
CD2_BENIGN_OVARY	NONORALLPR11V2	-0.147	0.1249	0.2394
ORALLPR11V2	P16_OTH_DISORD_ORIGINA_PERINA_PERIOD	-0.1508	0.1282	0.2395
C3_BREAST_ERPLUS_EXALLC	NONORALLPR11V2	-0.1052	0.0896	0.2399
K11_EMBED_TEETH	ORALLPR11V2	0.2524	0.2148	0.24
I9_HYPERTENC	NONORALLPR11V2	0.1501	0.1278	0.2401
K11_MAXIL_HYPOPL	ORALLPR11V2	0.1364	0.1162	0.2404
L12_ULCERLOWLIMB	ORALLPR11V2	0.2038	0.1736	0.2404
E4_OVARFAIL	ORALLPR11V2	0.246	0.2096	0.2405
FIBROLIV	NONORALLPR11V2	-0.155	0.1321	0.2406
AB1_CHLAMYDIA_OTHER	ALLLPR11V2	0.142	0.121	0.2407
ALLLPR11V2	DRY_AMD	-0.0632	0.0539	0.2408
G6_MIGRAINE_NO_AURA_ADVERSE	NONORALLPR11V2	0.2318	0.1976	0.2408
ALLLPR11V2	M13_GANGLION	0.1456	0.1241	0.2409
O15_ABORT_UNS	ORALLPR11V2	0.5485	0.4679	0.2411
KRA_PSY_BEHAV_EXMORE	NONORALLPR11V2	-0.1187	0.1013	0.2413
NONORALLPR11V2	O15_EXIST_HYPERT_COMPLIC	-0.1132	0.0966	0.2415
FOOD_ALLERGY	ORALLPR11V2	0.1248	0.1066	0.2416
ALLLPR11V2	C3_LUNG_NONSMALL_EXALLC	-0.0884	0.0755	0.2418
H8_OTORRHAGIA	NONORALLPR11V2	-0.3332	0.2846	0.2418
M13_MYALGIA	NONORALLPR11V2	0.225	0.1923	0.242
ALLLPR11V2	N14_MESNRUIRREG	0.1192	0.102	0.2425
E4_LIPODEF	NONORALLPR11V2	-0.1303	0.1115	0.2426
K11_TEETH_HARD_NOS	ORALLPR11V2	0.2222	0.1902	0.2426
AB1_PEDICULOSIS_AND_PHTHIRIAASIS	NONORALLPR11V2	-0.1278	0.1094	0.2427
G6_MERALGIA	NONORALLPR11V2	0.4247	0.3636	0.2427
ALLLPR11V2	ILD_ENDPOINTS	0.1168	0.1001	0.2432
M13_SPINALOSTEOCHON	ORALLPR11V2	0.1636	0.1402	0.2432
ALLLPR11V2	C3_NASAL_CAVITY_SINUSES_EXALLC	0.1164	0.0998	0.2433
E4_HYPERLIPMIX	ORALLPR11V2	0.1418	0.1216	0.2437
M13_SJOGREN	ORALLPR11V2	0.1661	0.1425	0.2438
N14_PROSTATITIS	NONORALLPR11V2	0.1315	0.1128	0.2439
ALLLPR11V2	M13_DISCITIS	-0.1819	0.1562	0.244
ALLLPR11V2	H7_OTHERCONJ	0.1445	0.1241	0.2444
ALLLPR11V2	M13_SPONTRUPTSYNOTEND	0.3644	0.3131	0.2445
G6_HORNER	NONORALLPR11V2	-0.3528	0.3033	0.2447
I9_PERICAOTH	ORALLPR11V2	-0.3213	0.2762	0.2447
ALLLPR11V2	M13_ENTESOPATHYOTH	0.0905	0.0778	0.2448
ABDOM_HERNIA	NONORALLPR11V2	0.1022	0.0878	0.2448
K11_PULP_PERIAPICAL	ORALLPR11V2	0.158	0.1359	0.2449
ALLLPR11V2	I9_THROMBANG	-0.1251	0.1076	0.245
L12_NAIL_GRYPHOSIS	NONORALLPR11V2	0.1573	0.1354	0.2452
I9_CARDMYO	NONORALLPR11V2	0.1172	0.1009	0.2454
ALLLPR11V2	KRA_PSY_ANYMENTAL_SUICID_PREG_NERV_EXMORE	0.1031	0.0888	0.2455
CD2_BENIGN_LIPO_SKIN_NOS	NONORALLPR11V2	-0.2291	0.1973	0.2456
NONORALLPR11V2	Q17_CONGEN_MALFO_OVARIES_FALLOP_TUBES_BROAD_LIGAM	-0.182	0.1568	0.2456
K11_PULC	NONORALLPR11V2	-0.2103	0.1812	0.2458
M13_SPONTRUPTSYNOTEND	ORALLPR11V2	0.3415	0.2943	0.2458
ALLLPR11V2	K11_GASTRODUOULC	0.1143	0.0985	0.2459
MENINGITIS	NONORALLPR11V2	0.2949	0.2541	0.2459
G6_HCNP	NONORALLPR11V2	-0.1447	0.1247	0.246
C_STROKE	NONORALLPR11V2	0.1476	0.1273	0.2462
N14_DRUGSANDHEAVYMETAL	NONORALLPR11V2	0.1124	0.097	0.2464
E4_AMYLNAS	NONORALLPR11V2	0.1692	0.1461	0.2466
ALLLPR11V2	Q17_CONGEN_MALFO_GREAT_ARTERIES	-0.1703	0.147	0.2468
H7_GLAUCOMA_POAG	ORALLPR11V2	-0.0795	0.0687	0.2468
ALLLPR11V2	M13_DORSOPATHY	0.1052	0.0909	0.2469
L12_URTIGA_CONTACT	ORALLPR11V2	-0.1469	0.1269	0.2469
N14_ATROPHOV	ORALLPR11V2	0.1414	0.1221	0.247
M13_OVERUSENAS	NONORALLPR11V2	-0.168	0.1451	0.2471
ALLLPR11V2	SCND_OTH_COXARTHROSIS	0.1758	0.1519	0.2472
H7_DACRYOADENITIS	NONORALLPR11V2	-0.1737	0.1502	0.2475
H7_IRIDOCYC_ANTER	ORALLPR11V2	-0.1681	0.1453	0.2475
I9_INTRACRA	ORALLPR11V2	0.1338	0.1157	0.2475
O15_GESTAT_HYPERT	ORALLPR11V2	0.0829	0.0717	0.2475
ALLLPR11V2	H8_EUSTNAS	0.1496	0.1294	0.2477
AB1_OTHER_VIRAL	ALLLPR11V2	0.1293	0.1119	0.2478
K11_OTHILEUS	ORALLPR11V2	-0.1857	0.1607	0.2478
ALLLPR11V2	COPD_EARLY	0.1353	0.1171	0.2478
NONORALLPR11V2	P16_FET_NEWB_MATERN_COMPLICATIO_PREGNAC	0.2334	0.2019	0.2478
G6_PARALOTHUNS	ORALLPR11V2	-0.2389	0.2067	0.2479
L12_EPIDERMALTHICKOTH	NONORALLPR11V2	0.2509	0.2173	0.2483
ALLLPR11V2	E4_HYPERPIT	0.6627	0.5744	0.2486
D3_AIHA_OTHER	NONORALLPR11V2	-0.2887	0.2504	0.249
K11_DISTAL_BITE	NONORALLPR11V2	0.2596	0.2252	0.249
NONORALLPR11V2	Q17_CONGEN_MALFO_EAR_CAUSI_IMPAIRM_HEARING	0.1267	0.1099	0.2491
ALLLPR11V2	M13_CERVICDISC	0.0914	0.0793	0.2492
[truncated: 5,147 more rows]

## Sheet: Table S5
PGS	AUC	N (sample)	N (others)	Mean (sample)	Mean (others)	t-value	p-value	subgroup
HYPOTHYROIDISM_63	0.534	7678	384971	0.1176	-0.001972	-9.556	1.677e-21	all
HYPOTHYROIDISM_63	0.545	3322	389327	0.1526	-0.001104	-8.085	9.102e-16	oral
Multiple_Sclerosis_108	0.53	7678	384971	0.09902	-0.001661	-8.053	9.522e-16	all
Psoriasis_126	0.524	7678	384971	0.08455	-0.001418	-6.867	7.141e-12	all
intelligence_48	0.477	7678	384971	-0.08037	0.001348	6.668	2.807e-11	all
EOS_Trans_5	0.523	7678	384971	0.07884	-0.001322	-6.399	1.665e-10	all
multisite_chronic_pain_102	0.517	7678	384971	0.06522	-0.001094	-5.314	1.104e-07	all
K11_IBD_12	0.518	7678	384971	0.06431	-0.001079	-5.267	1.43e-07	all
externalizing_21	0.519	7678	384971	0.06508	-0.001091	-5.202	2.033e-07	all
Cognitive_performance_meta_22	0.483	7678	384971	-0.06116	0.001026	5.083	3.821e-07	all
netherlands_hospial_cost_120	0.517	7678	384971	0.05996	-0.001006	-4.836	1.351e-06	all
intelligence_48	0.475	3322	389327	-0.08856	0.0006404	4.795	1.708e-06	oral
intelligence_48	0.479	4355	388294	-0.07335	0.0006896	4.583	4.744e-06	non-oral
multisite_chronic_pain_102	0.523	3322	389327	0.08542	-0.0006177	-4.55	5.601e-06	oral
Urate_129	0.526	3322	389327	0.08438	-0.0006102	-4.543	5.767e-06	oral
K11_ULCER_13	0.515	7678	384971	0.0552	-0.0009258	-4.506	6.703e-06	all
Psoriasis_126	0.523	3322	389327	0.08343	-0.0006033	-4.403	1.109e-05	oral
M13_RHEUMA_44	0.48	4355	388294	-0.06756	0.0006352	4.167	3.151e-05	non-oral
T1D_125	0.521	3322	389327	0.0794	-0.0005741	-4.132	3.695e-05	oral
I9_CHD_101	0.515	7678	384971	0.05123	-0.0008592	-4.123	3.779e-05	all
depression_43	0.516	7678	384971	0.05022	-0.0008424	-4.095	4.27e-05	all
Lipoprotein_A_90	0.521	3322	389327	0.07762	-0.0005613	-4.092	4.387e-05	oral
depression_43	0.522	3322	389327	0.0743	-0.0005373	-4.016	6.073e-05	oral
Height_16	0.483	7678	384971	-0.04917	0.0008246	3.998	6.451e-05	all
Cognitive_performance_meta_22	0.48	3322	389327	-0.07275	0.0005261	3.936	8.489e-05	oral
Cognitive_Performance_34	0.488	7678	384971	-0.04751	0.0007969	3.888	0.0001022	all
smoking_initiation_20	0.513	7678	384971	0.0481	-0.0008068	-3.859	0.000115	all
BMI_46	0.512	7678	384971	0.04326	-0.0007256	-3.576	0.0003517	all
Educational_attainment_35	0.488	7678	384971	-0.04332	0.0007265	3.538	0.0004055	all
I9_CHD_101	0.519	3322	389327	0.06668	-0.0004822	-3.525	0.0004305	oral
netherlands_total_cost_122	0.513	7678	384971	0.04247	-0.0007123	-3.473	0.0005173	all
Height_16	0.481	4355	388294	-0.05588	0.0005254	3.398	0.000685	non-oral
Urate_99	0.519	3322	389327	0.0634	-0.0004584	-3.39	0.0007096	oral
educational_attainment_14	0.485	4355	388294	-0.05533	0.0005201	3.375	0.0007457	non-oral
T1D_125	0.484	4355	388294	-0.0539	0.0005067	3.353	0.0008065	non-oral
educational_attainment_14	0.489	7678	384971	-0.04083	0.0006848	3.339	0.0008456	all
netherlands_hospial_cost_120	0.518	3322	389327	0.06343	-0.0004587	-3.324	0.0008993	oral
Educational_attainment_35	0.485	4355	388294	-0.05325	0.0005006	3.276	0.001063	non-oral
Urate_129	0.512	7678	384971	0.03975	-0.0006666	-3.255	0.001138	all
Cognitive_performance_meta_22	0.486	4355	388294	-0.05161	0.0004852	3.236	0.001221	non-oral
K11_CROHN_11	0.512	7678	384971	0.03962	-0.0006645	-3.234	0.001226	all
L12_ATOPIC_10	0.515	7678	384971	0.03827	-0.0006418	-3.226	0.001259	all
Alanine_aminotransferase_73	0.512	7678	384971	0.03907	-0.0006552	-3.171	0.001527	all
F5_ADHD_68	0.511	7678	384971	0.03816	-0.00064	-3.139	0.001703	all
Cognitive_Performance_34	0.487	4355	388294	-0.04995	0.0004696	3.076	0.002111	non-oral
triglycerides_irnt_98	0.511	7678	384971	0.03699	-0.0006204	-3.03	0.002457	all
height_39	0.489	7678	384971	-0.03702	0.0006209	2.982	0.002875	all
netherlands_total_cost_122	0.514	3322	389327	0.05533	-0.0004001	-2.98	0.002907	oral
externalizing_21	0.518	3322	389327	0.05672	-0.0004101	-2.954	0.003161	oral
Colorectal_cancer_104	0.485	3322	389327	-0.05408	0.0003911	2.938	0.003328	oral
insomnia_66	0.51	7678	384971	0.03587	-0.0006017	-2.932	0.003375	all
asthma_128	0.51	7678	384971	0.0351	-0.0005888	-2.868	0.004139	all
Aspartate_aminotransferase_76	0.51	7678	384971	0.03458	-0.00058	-2.794	0.005224	all
knee_osteoarthritis_58	0.51	7678	384971	0.03401	-0.0005705	-2.769	0.005635	all
Colorectal_cancer_104	0.49	7678	384971	-0.03338	0.0005598	2.749	0.006	all
T2D_37	0.51	7678	384971	0.03339	-0.00056	-2.737	0.006222	all
Multiple_Sclerosis_108	0.516	3322	389327	0.05019	-0.000363	-2.663	0.00779	oral
neuroticism_127	0.51	7678	384971	0.03238	-0.0005431	-2.626	0.008655	all
FE_110	0.508	7678	384971	0.03212	-0.0005387	-2.622	0.008757	all
insomnia_66	0.514	3322	389327	0.04819	-0.0003485	-2.621	0.00881	oral
I9_STR_117	0.51	7678	384971	0.03185	-0.0005341	-2.589	0.009654	all
smoking_age_of_initiation_17	0.492	7678	384971	-0.03158	0.0005296	2.548	0.01086	all
F5_SCHZPHR_103	0.509	7678	384971	0.02989	-0.0005013	-2.467	0.01363	all
I9_STR_117	0.514	3322	389327	0.04642	-0.0003357	-2.464	0.0138	oral
HDL_cholesterol_87	0.491	7678	384971	-0.03014	0.0005055	2.461	0.01388	all
K11_IBD_12	0.512	3322	389327	0.04584	-0.0003315	-2.46	0.01396	oral
height_39	0.488	4355	388294	-0.0409	0.0003845	2.451	0.01428	non-oral
hba1c_inrt_86	0.509	7678	384971	0.03035	-0.000509	-2.433	0.01502	all
bmi_38	0.51	7678	384971	0.02901	-0.0004865	-2.39	0.01686	all
alcohol_consumption_109	0.508	7678	384971	0.02947	-0.0004942	-2.384	0.01715	all
Alanine_aminotransferase_73	0.515	3322	389327	0.04469	-0.0003232	-2.378	0.01746	oral
Cognitive_Performance_34	0.489	3322	389327	-0.04386	0.0003172	2.341	0.01931	oral
smoking_age_of_initiation_17	0.488	3322	389327	-0.04381	0.0003168	2.301	0.02145	oral
smoking_cigarettes_per_day_18	0.508	7678	384971	0.02767	-0.0004641	-2.3	0.02147	all
Vitamin_D_100	0.492	7678	384971	-0.02835	0.0004754	2.292	0.02196	all
F5_SCHZPHR_107	0.509	7678	384971	0.02747	-0.0004608	-2.26	0.02382	all
lifespan_115	0.493	7678	384971	-0.02787	0.0004674	2.251	0.0244	all
drinks_per_week_19	0.508	7678	384971	0.02776	-0.0004655	-2.249	0.02454	all
M13_RHEUMA_44	0.492	7678	384971	-0.02734	0.0004586	2.24	0.0251	all
knee_osteoarthritis_58	0.513	3322	389327	0.04136	-0.0002991	-2.234	0.02559	oral
T2D_37	0.512	3322	389327	0.04071	-0.0002944	-2.225	0.02618	oral
netherlands_pharmacy_cost_121	0.509	7678	384971	0.02689	-0.000451	-2.186	0.02887	all
Lipoprotein_A_90	0.507	7678	384971	0.02677	-0.0004491	-2.17	0.03003	all
Height_16	0.486	3322	389327	-0.04015	0.0002903	2.147	0.03189	oral
HbA1c_25	0.508	7678	384971	0.02555	-0.0004285	-2.109	0.03498	all
HDL_cholesterol_87	0.49	4355	388294	-0.03453	0.0003246	2.098	0.03595	non-oral
atrial_fibrillation_3	0.507	7678	384971	0.02544	-0.0004266	-2.081	0.03751	all
sleepduration_65	0.493	7678	384971	-0.02481	0.0004162	2.024	0.04299	all
K11_CROHN_11	0.511	3322	389327	0.03853	-0.0002786	-2.019	0.04362	oral
Glaucoma_15	0.493	7678	384971	-0.02489	0.0004174	2.007	0.04479	all
chronotype_64	0.49	4355	388294	-0.02953	0.0002776	1.782	0.07488	non-oral

## Sheet: Table S6
Category	GeneSet	N_genes	N_overlap	p	adjP	genes
DEG.up	Blood	2296	10	1.25357e-05	0.000376071	ENSG00000064012:ENSG00000169220:ENSG00000120659:ENSG00000115607:ENSG00000168769:ENSG00000164308:ENSG00000106066:ENSG00000134460:ENSG00000136040:ENSG00000161405
DEG.up	Spleen	4308	12	0.000113882	0.00341646	ENSG00000115267:ENSG00000064012:ENSG00000169220:ENSG00000168546:ENSG00000179088:ENSG00000115607:ENSG00000164308:ENSG00000106066:ENSG00000134460:ENSG00000136040:ENSG00000161405:ENSG00000073605
DEG.twoside	Blood	8508	17	0.000118136	0.00354407	ENSG00000064012:ENSG00000145012:ENSG00000169220:ENSG00000182095:ENSG00000120659:ENSG00000038532:ENSG00000258839:ENSG00000115607:ENSG00000114861:ENSG00000064225:ENSG00000168769:ENSG00000164308:ENSG00000106066:ENSG00000134460:ENSG00000136040:ENSG00000161405:ENSG00000134453
DEG.twoside	Heart	10049	18	0.000267481	0.00802443	ENSG00000115267:ENSG00000064012:ENSG00000145012:ENSG00000169220:ENSG00000213066:ENSG00000182095:ENSG00000038532:ENSG00000258839:ENSG00000115607:ENSG00000114861:ENSG00000064225:ENSG00000168769:ENSG00000164308:ENSG00000136040:ENSG00000140575:ENSG00000113441:ENSG00000134453:ENSG00000073605
DEG.twoside	Spleen	6383	14	0.000307198	0.00921595	ENSG00000115267:ENSG00000064012:ENSG00000145012:ENSG00000169220:ENSG00000168546:ENSG00000179088:ENSG00000115607:ENSG00000064225:ENSG00000164308:ENSG00000106066:ENSG00000134460:ENSG00000136040:ENSG00000161405:ENSG00000073605
DEG.down	Adrenal_Gland	3492	10	0.000440285	0.0132085	ENSG00000145012:ENSG00000169220:ENSG00000182095:ENSG00000168546:ENSG00000258839:ENSG00000114861:ENSG00000168769:ENSG00000106066:ENSG00000113441:ENSG00000073605
DEG.down	Heart	9435	17	0.000468733	0.014062	ENSG00000115267:ENSG00000064012:ENSG00000145012:ENSG00000169220:ENSG00000213066:ENSG00000182095:ENSG00000038532:ENSG00000258839:ENSG00000115607:ENSG00000114861:ENSG00000168769:ENSG00000164308:ENSG00000136040:ENSG00000140575:ENSG00000113441:ENSG00000134453:ENSG00000073605
DEG.down	Pancreas	9668	17	0.000643584	0.0193075	ENSG00000115267:ENSG00000064012:ENSG00000145012:ENSG00000169220:ENSG00000213066:ENSG00000182095:ENSG00000038532:ENSG00000258839:ENSG00000114861:ENSG00000064225:ENSG00000168769:ENSG00000164308:ENSG00000106066:ENSG00000140575:ENSG00000113441:ENSG00000134453:ENSG00000073605
DEG.twoside	Pancreas	10415	17	0.00165714	0.0497143	ENSG00000115267:ENSG00000064012:ENSG00000145012:ENSG00000169220:ENSG00000213066:ENSG00000182095:ENSG00000038532:ENSG00000258839:ENSG00000114861:ENSG00000064225:ENSG00000168769:ENSG00000164308:ENSG00000106066:ENSG00000140575:ENSG00000113441:ENSG00000134453:ENSG00000073605
DEG.up	Small_Intestine	2786	8	0.00194534	0.0583601	ENSG00000064012:ENSG00000169220:ENSG00000120659:ENSG00000115607:ENSG00000164308:ENSG00000134460:ENSG00000161405:ENSG00000073605
DEG.up	Lung	4262	10	0.00212056	0.0636168	ENSG00000115267:ENSG00000064012:ENSG00000115607:ENSG00000114861:ENSG00000168769:ENSG00000164308:ENSG00000106066:ENSG00000134460:ENSG00000136040:ENSG00000161405
DEG.twoside	Liver	9595	16	0.00212259	0.0636776	ENSG00000115267:ENSG00000064012:ENSG00000145012:ENSG00000169220:ENSG00000182095:ENSG00000038532:ENSG00000258839:ENSG00000114861:ENSG00000064225:ENSG00000168769:ENSG00000164308:ENSG00000106066:ENSG00000140575:ENSG00000113441:ENSG00000134453:ENSG00000073605
DEG.twoside	Lung	5173	11	0.0025899	0.077697	ENSG00000115267:ENSG00000064012:ENSG00000168546:ENSG00000115607:ENSG00000114861:ENSG00000168769:ENSG00000164308:ENSG00000106066:ENSG00000134460:ENSG00000136040:ENSG00000161405
DEG.down	Muscle	6908	13	0.00265197	0.0795591	ENSG00000115267:ENSG00000145012:ENSG00000169220:ENSG00000213066:ENSG00000182095:ENSG00000258839:ENSG00000114861:ENSG00000064225:ENSG00000168769:ENSG00000164308:ENSG00000106066:ENSG00000140575:ENSG00000073605
DEG.twoside	Small_Intestine	4170	9	0.00674536	0.202361	ENSG00000064012:ENSG00000169220:ENSG00000120659:ENSG00000115607:ENSG00000064225:ENSG00000164308:ENSG00000134460:ENSG00000161405:ENSG00000073605
DEG.twoside	Adrenal_Gland	5041	10	0.00735822	0.220747	ENSG00000145012:ENSG00000169220:ENSG00000182095:ENSG00000168546:ENSG00000258839:ENSG00000114861:ENSG00000168769:ENSG00000106066:ENSG00000113441:ENSG00000073605
DEG.twoside	Muscle	8051	13	0.0106903	0.32071	ENSG00000115267:ENSG00000145012:ENSG00000169220:ENSG00000213066:ENSG00000182095:ENSG00000258839:ENSG00000114861:ENSG00000064225:ENSG00000168769:ENSG00000164308:ENSG00000106066:ENSG00000140575:ENSG00000073605
DEG.down	Liver	8059	13	0.0107833	0.3235	ENSG00000115267:ENSG00000064012:ENSG00000145012:ENSG00000182095:ENSG00000038532:ENSG00000258839:ENSG00000114861:ENSG00000168769:ENSG00000164308:ENSG00000106066:ENSG00000140575:ENSG00000113441:ENSG00000134453
DEG.down	Testis	2951	7	0.011221	0.33663	ENSG00000064012:ENSG00000114861:ENSG00000064225:ENSG00000168769:ENSG00000164308:ENSG00000140575:ENSG00000113441
DEG.down	Stomach	2622	6	0.0227542	0.682627	ENSG00000169220:ENSG00000168546:ENSG00000258839:ENSG00000168769:ENSG00000106066:ENSG00000136040
DEG.up	Adipose_Tissue	1919	5	0.0231668	0.695005	ENSG00000145012:ENSG00000164308:ENSG00000106066:ENSG00000134460:ENSG00000073605
DEG.twoside	Adipose_Tissue	3520	7	0.0274905	0.824716	ENSG00000145012:ENSG00000169220:ENSG00000258839:ENSG00000164308:ENSG00000106066:ENSG00000134460:ENSG00000073605
DEG.twoside	Blood_Vessel	4425	8	0.0302546	0.907638	ENSG00000145012:ENSG00000169220:ENSG00000182095:ENSG00000168546:ENSG00000115607:ENSG00000114861:ENSG00000136040:ENSG00000113441
DEG.up	Adrenal_Gland	1549	0	1	1
DEG.up	Bladder	843	2	0.165981	1	ENSG00000145012:ENSG00000114861
DEG.up	Blood_Vessel	2703	4	0.204486	1	ENSG00000145012:ENSG00000182095:ENSG00000114861:ENSG00000113441
DEG.up	Brain	3221	1	0.94809	1	ENSG00000138311
DEG.up	Breast	1978	0	1	1
DEG.up	Cervix_Uteri	3029	4	0.266895	1	ENSG00000145012:ENSG00000213066:ENSG00000182095:ENSG00000168769
DEG.up	Colon	1580	3	0.156123	1	ENSG00000145012:ENSG00000114861:ENSG00000073605
DEG.up	Esophagus	1264	2	0.301363	1	ENSG00000145012:ENSG00000114861
DEG.up	Fallopian_Tube	490	1	0.349265	1	ENSG00000182095
DEG.up	Heart	614	1	0.416945	1	ENSG00000064225
DEG.up	Kidney	1363	1	0.702547	1	ENSG00000106066
DEG.up	Liver	1536	3	0.147021	1	ENSG00000169220:ENSG00000064225:ENSG00000073605
DEG.up	Muscle	1143	0	1	1
DEG.up	Nerve	5911	5	0.604523	1	ENSG00000115267:ENSG00000145012:ENSG00000038532:ENSG00000064225:ENSG00000168769
DEG.up	Ovary	5714	6	0.3773	1	ENSG00000213066:ENSG00000182095:ENSG00000258839:ENSG00000114861:ENSG00000164308:ENSG00000136040
DEG.up	Pancreas	747	0	1	1
DEG.up	Pituitary	5188	3	0.852583	1	ENSG00000213066:ENSG00000038532:ENSG00000258839
DEG.up	Prostate	3333	4	0.328365	1	ENSG00000145012:ENSG00000258839:ENSG00000114861:ENSG00000073605
DEG.up	Salivary_Gland	1899	0	1	1
DEG.up	Skin	3140	2	0.773139	1	ENSG00000064225:ENSG00000168769
DEG.up	Stomach	1109	0	1	1
DEG.up	Testis	12379	8	0.902423	1	ENSG00000213066:ENSG00000168546:ENSG00000179088:ENSG00000120659:ENSG00000038532:ENSG00000258839:ENSG00000106066:ENSG00000136040
DEG.up	Thyroid	5722	8	0.108642	1	ENSG00000169220:ENSG00000213066:ENSG00000168546:ENSG00000038532:ENSG00000258839:ENSG00000106066:ENSG00000134460:ENSG00000073605
DEG.up	Uterus	5589	4	0.742111	1	ENSG00000145012:ENSG00000213066:ENSG00000182095:ENSG00000168769
DEG.up	Vagina	2864	3	0.459821	1	ENSG00000169220:ENSG00000168769:ENSG00000164308
DEG.down	Adipose_Tissue	1601	2	0.409071	1	ENSG00000169220:ENSG00000258839
DEG.down	Bladder	105	1	0.0874337	1	ENSG00000064225
DEG.down	Blood	6212	7	0.286817	1	ENSG00000145012:ENSG00000182095:ENSG00000038532:ENSG00000258839:ENSG00000114861:ENSG00000064225:ENSG00000134453
DEG.down	Blood_Vessel	1722	4	0.0598109	1	ENSG00000169220:ENSG00000168546:ENSG00000115607:ENSG00000136040
DEG.down	Brain	5569	9	0.0403849	1	ENSG00000115267:ENSG00000145012:ENSG00000182095:ENSG00000114861:ENSG00000168769:ENSG00000164308:ENSG00000106066:ENSG00000140575:ENSG00000113441
DEG.down	Breast	1007	3	0.055833	1	ENSG00000169220:ENSG00000168546:ENSG00000115607
DEG.down	Cervix_Uteri	47	0	1	1
DEG.down	Colon	1387	2	0.341249	1	ENSG00000169220:ENSG00000136040
DEG.down	Esophagus	1689	3	0.179435	1	ENSG00000115607:ENSG00000064225:ENSG00000136040
DEG.down	Fallopian_Tube	1	0	1	1
DEG.down	Kidney	5433	8	0.0854681	1	ENSG00000145012:ENSG00000182095:ENSG00000114861:ENSG00000168769:ENSG00000136040:ENSG00000140575:ENSG00000113441:ENSG00000073605
DEG.down	Lung	911	1	0.552618	1	ENSG00000168546
DEG.down	Nerve	909	3	0.043414	1	ENSG00000169220:ENSG00000115607:ENSG00000106066
DEG.down	Ovary	1539	2	0.389695	1	ENSG00000169220:ENSG00000064225
DEG.down	Pituitary	1937	4	0.084394	1	ENSG00000064012:ENSG00000145012:ENSG00000169220:ENSG00000115607
DEG.down	Prostate	744	1	0.480605	1	ENSG00000136040
DEG.down	Salivary_Gland	1870	4	0.076251	1	ENSG00000115607:ENSG00000106066:ENSG00000136040:ENSG00000161405
DEG.down	Skin	2151	2	0.566885	1	ENSG00000106066:ENSG00000136040
DEG.down	Small_Intestine	1384	1	0.708178	1	ENSG00000064225
DEG.down	Spleen	2075	2	0.546802	1	ENSG00000145012:ENSG00000064225
DEG.down	Thyroid	1042	1	0.602278	1	ENSG00000115607
DEG.down	Uterus	846	1	0.525812	1	ENSG00000064225
DEG.down	Vagina	649	2	0.108732	1	ENSG00000115607:ENSG00000064225
DEG.twoside	Bladder	948	3	0.0481677	1	ENSG00000145012:ENSG00000114861:ENSG00000064225
DEG.twoside	Brain	8790	10	0.210462	1	ENSG00000115267:ENSG00000145012:ENSG00000182095:ENSG00000114861:ENSG00000168769:ENSG00000164308:ENSG00000106066:ENSG00000138311:ENSG00000140575:ENSG00000113441
DEG.twoside	Breast	2985	3	0.488068	1	ENSG00000169220:ENSG00000168546:ENSG00000115607
DEG.twoside	Cervix_Uteri	3076	4	0.276241	1	ENSG00000145012:ENSG00000213066:ENSG00000182095:ENSG00000168769
DEG.twoside	Colon	2967	5	0.10941	1	ENSG00000145012:ENSG00000169220:ENSG00000114861:ENSG00000136040:ENSG00000073605
DEG.twoside	Esophagus	2953	5	0.107751	1	ENSG00000145012:ENSG00000115607:ENSG00000114861:ENSG00000064225:ENSG00000136040
DEG.twoside	Fallopian_Tube	491	1	0.34984	1	ENSG00000182095
DEG.twoside	Kidney	6796	9	0.116433	1	ENSG00000145012:ENSG00000182095:ENSG00000114861:ENSG00000168769:ENSG00000106066:ENSG00000136040:ENSG00000140575:ENSG00000113441:ENSG00000073605
DEG.twoside	Nerve	6820	8	0.22653	1	ENSG00000115267:ENSG00000145012:ENSG00000169220:ENSG00000038532:ENSG00000115607:ENSG00000064225:ENSG00000168769:ENSG00000106066
DEG.twoside	Ovary	7253	8	0.284084	1	ENSG00000169220:ENSG00000213066:ENSG00000182095:ENSG00000258839:ENSG00000114861:ENSG00000064225:ENSG00000164308:ENSG00000136040
DEG.twoside	Pituitary	7125	7	0.428533	1	ENSG00000064012:ENSG00000145012:ENSG00000169220:ENSG00000213066:ENSG00000038532:ENSG00000258839:ENSG00000115607
DEG.twoside	Prostate	4077	5	0.276393	1	ENSG00000145012:ENSG00000258839:ENSG00000114861:ENSG00000136040:ENSG00000073605
DEG.twoside	Salivary_Gland	3769	4	0.418469	1	ENSG00000115607:ENSG00000106066:ENSG00000136040:ENSG00000161405
DEG.twoside	Skin	5291	4	0.698943	1	ENSG00000064225:ENSG00000168769:ENSG00000106066:ENSG00000136040
DEG.twoside	Stomach	3731	6	0.0969757	1	ENSG00000169220:ENSG00000168546:ENSG00000258839:ENSG00000168769:ENSG00000106066:ENSG00000136040
DEG.twoside	Testis	15330	15	0.326341	1	ENSG00000064012:ENSG00000213066:ENSG00000168546:ENSG00000179088:ENSG00000120659:ENSG00000038532:ENSG00000258839:ENSG00000114861:ENSG00000064225:ENSG00000168769:ENSG00000164308:ENSG00000106066:ENSG00000136040:ENSG00000140575:ENSG00000113441
DEG.twoside	Thyroid	6764	9	0.113769	1	ENSG00000169220:ENSG00000213066:ENSG00000168546:ENSG00000038532:ENSG00000258839:ENSG00000115607:ENSG00000106066:ENSG00000134460:ENSG00000073605
DEG.twoside	Uterus	6435	5	0.685604	1	ENSG00000145012:ENSG00000213066:ENSG00000182095:ENSG00000064225:ENSG00000168769
DEG.twoside	Vagina	3513	5	0.183715	1	ENSG00000169220:ENSG00000115607:ENSG00000064225:ENSG00000168769:ENSG00000164308

## Sheet: Table S7
Category	GeneSet	N_genes	N_overlap	p	adjP	genes	link
GO_bp	GO_POSITIVE_REGULATION_OF_MULTICELLULAR_ORGANISMAL_PROCESS	1771	11	1.97706e-08	0.000144726	IL2RA:ZNF365:RPS3:PLXNC1:TNFSF11:ZFP36L1:IQGAP1:IFIH1:CASP8:FOXP1:RGS14	http://www.gsea-msigdb.org/gsea/msigdb/cards/GO_POSITIVE_REGULATION_OF_MULTICELLULAR_ORGANISMAL_PROCESS
GO_bp	GO_REGULATION_OF_LEUKOCYTE_DIFFERENTIATION	270	6	3.93813e-08	0.000144726	IL2RA:TNFSF11:ZFP36L1:IKZF3:CASP8:FOXP1	http://www.gsea-msigdb.org/gsea/msigdb/cards/GO_REGULATION_OF_LEUKOCYTE_DIFFERENTIATION
GO_bp	GO_POSITIVE_REGULATION_OF_CELL_DIFFERENTIATION	970	8	3.28898e-07	0.00064247	IL2RA:ZNF365:PLXNC1:TNFSF11:ZFP36L1:IQGAP1:CASP8:RGS14	http://www.gsea-msigdb.org/gsea/msigdb/cards/GO_POSITIVE_REGULATION_OF_CELL_DIFFERENTIATION
GO_bp	GO_REGULATION_OF_CELL_DIFFERENTIATION	1844	10	3.78296e-07	0.00064247	IL2RA:ZNF365:PLXNC1:TNFSF11:ZFP36L1:IQGAP1:IKZF3:CASP8:FOXP1:RGS14	http://www.gsea-msigdb.org/gsea/msigdb/cards/GO_REGULATION_OF_CELL_DIFFERENTIATION
GO_bp	GO_CELL_ACTIVATION	1408	9	4.37055e-07	0.00064247	IL2RA:RPS3:TNFSF11:ZFP36L1:IQGAP1:IKZF3:IL18RAP:CASP8:FOXP1	http://www.gsea-msigdb.org/gsea/msigdb/cards/GO_CELL_ACTIVATION
GO_bp	GO_LYMPHOCYTE_ACTIVATION	709	7	6.22419e-07	0.000762463	IL2RA:RPS3:TNFSF11:ZFP36L1:IKZF3:CASP8:FOXP1	http://www.gsea-msigdb.org/gsea/msigdb/cards/GO_LYMPHOCYTE_ACTIVATION
GO_bp	GO_T_CELL_ACTIVATION	457	6	8.64459e-07	0.000907682	IL2RA:RPS3:TNFSF11:ZFP36L1:CASP8:FOXP1	http://www.gsea-msigdb.org/gsea/msigdb/cards/GO_T_CELL_ACTIVATION
GO_bp	GO_REGULATION_OF_HEMOPOIESIS	468	6	9.92461e-07	0.000911823	IL2RA:TNFSF11:ZFP36L1:IKZF3:CASP8:FOXP1	http://www.gsea-msigdb.org/gsea/msigdb/cards/GO_REGULATION_OF_HEMOPOIESIS
GO_bp	GO_POSITIVE_REGULATION_OF_IMMUNE_SYSTEM_PROCESS	1147	8	1.16302e-06	0.000949803	IL2RA:RPS3:TNFSF11:ZFP36L1:IL18RAP:IFIH1:CASP8:FOXP1	http://www.gsea-msigdb.org/gsea/msigdb/cards/GO_POSITIVE_REGULATION_OF_IMMUNE_SYSTEM_PROCESS
GO_bp	GO_REGULATION_OF_IMMUNE_SYSTEM_PROCESS	1606	9	1.31074e-06	0.000963396	IL2RA:RPS3:TNFSF11:ZFP36L1:IKZF3:IL18RAP:IFIH1:CASP8:FOXP1	http://www.gsea-msigdb.org/gsea/msigdb/cards/GO_REGULATION_OF_IMMUNE_SYSTEM_PROCESS
GO_bp	GO_RESPONSE_TO_CYTOKINE	1182	8	1.45631e-06	0.000964312	IL2RA:RPS3:TNFSF11:ZFP36L1:IL18RAP:IFIH1:CASP8:ST3GAL6	http://www.gsea-msigdb.org/gsea/msigdb/cards/GO_RESPONSE_TO_CYTOKINE
GO_bp	GO_LEUKOCYTE_DIFFERENTIATION	507	6	1.57776e-06	0.000964312	IL2RA:TNFSF11:ZFP36L1:IKZF3:CASP8:FOXP1	http://www.gsea-msigdb.org/gsea/msigdb/cards/GO_LEUKOCYTE_DIFFERENTIATION
GO_bp	GO_REGULATION_OF_MYELOID_LEUKOCYTE_DIFFERENTIATION	118	4	1.70559e-06	0.000964312	TNFSF11:ZFP36L1:CASP8:FOXP1	http://www.gsea-msigdb.org/gsea/msigdb/cards/GO_REGULATION_OF_MYELOID_LEUKOCYTE_DIFFERENTIATION
GO_bp	GO_POSITIVE_REGULATION_OF_LEUKOCYTE_DIFFERENTIATION	143	4	3.66589e-06	0.00192459	IL2RA:TNFSF11:ZFP36L1:CASP8	http://www.gsea-msigdb.org/gsea/msigdb/cards/GO_POSITIVE_REGULATION_OF_LEUKOCYTE_DIFFERENTIATION
GO_bp	GO_SIGNAL_TRANSDUCTION_BY_PROTEIN_PHOSPHORYLATION	952	7	4.39183e-06	0.00213068	IL2RA:RPS3:TNFSF11:ZFP36L1:IQGAP1:RGS14:GFRA2	http://www.gsea-msigdb.org/gsea/msigdb/cards/GO_SIGNAL_TRANSDUCTION_BY_PROTEIN_PHOSPHORYLATION
GO_bp	GO_IMMUNE_SYSTEM_DEVELOPMENT	968	7	4.89925e-06	0.00213068	IL2RA:TNFSF11:ZFP36L1:IKZF3:CASP8:FOXP1:TET2	http://www.gsea-msigdb.org/gsea/msigdb/cards/GO_IMMUNE_SYSTEM_DEVELOPMENT
GO_bp	GO_POSITIVE_REGULATION_OF_DEVELOPMENTAL_PROCESS	1393	8	4.9281e-06	0.00213068	IL2RA:ZNF365:PLXNC1:TNFSF11:ZFP36L1:IQGAP1:CASP8:RGS14	http://www.gsea-msigdb.org/gsea/msigdb/cards/GO_POSITIVE_REGULATION_OF_DEVELOPMENTAL_PROCESS
GO_bp	GO_REGULATION_OF_RESPONSE_TO_STRESS	1481	8	7.72905e-06	0.00315603	IL2RA:ZNF365:RPS3:TNFSF11:IL18RAP:IFIH1:CASP8:FOXP1	http://www.gsea-msigdb.org/gsea/msigdb/cards/GO_REGULATION_OF_RESPONSE_TO_STRESS
GO_bp	GO_POSITIVE_REGULATION_OF_MYELOID_LEUKOCYTE_DIFFERENTIATION	54	3	8.69696e-06	0.00336435	TNFSF11:ZFP36L1:CASP8	http://www.gsea-msigdb.org/gsea/msigdb/cards/GO_POSITIVE_REGULATION_OF_MYELOID_LEUKOCYTE_DIFFERENTIATION
GO_bp	GO_POSITIVE_REGULATION_OF_HEMOPOIESIS	182	4	9.51906e-06	0.00349826	IL2RA:TNFSF11:ZFP36L1:CASP8	http://www.gsea-msigdb.org/gsea/msigdb/cards/GO_POSITIVE_REGULATION_OF_HEMOPOIESIS
GO_bp	GO_MYELOID_CELL_DIFFERENTIATION	408	5	1.10764e-05	0.00387673	TNFSF11:ZFP36L1:CASP8:FOXP1:TET2	http://www.gsea-msigdb.org/gsea/msigdb/cards/GO_MYELOID_CELL_DIFFERENTIATION
GO_bp	GO_MYELOID_LEUKOCYTE_DIFFERENTIATION	202	4	1.43481e-05	0.00467424	TNFSF11:ZFP36L1:CASP8:FOXP1	http://www.gsea-msigdb.org/gsea/msigdb/cards/GO_MYELOID_LEUKOCYTE_DIFFERENTIATION
GO_bp	GO_CYTOKINE_PRODUCTION	750	6	1.4811e-05	0.00467424	RPS3:IQGAP1:MC1R:IL18RAP:IFIH1:FOXP1	http://www.gsea-msigdb.org/gsea/msigdb/cards/GO_CYTOKINE_PRODUCTION
GO_bp	GO_REGULATION_OF_DEFENSE_RESPONSE	754	6	1.52628e-05	0.00467424	IL2RA:TNFSF11:IL18RAP:IFIH1:CASP8:FOXP1	http://www.gsea-msigdb.org/gsea/msigdb/cards/GO_REGULATION_OF_DEFENSE_RESPONSE
GO_bp	GO_REGULATION_OF_LYMPHOCYTE_ACTIVATION	468	5	2.14123e-05	0.00629522	IL2RA:RPS3:TNFSF11:ZFP36L1:IKZF3	http://www.gsea-msigdb.org/gsea/msigdb/cards/GO_REGULATION_OF_LYMPHOCYTE_ACTIVATION
GO_bp	GO_REGULATION_OF_MYELOID_CELL_DIFFERENTIATION	250	4	3.30524e-05	0.00910908	TNFSF11:ZFP36L1:CASP8:FOXP1	http://www.gsea-msigdb.org/gsea/msigdb/cards/GO_REGULATION_OF_MYELOID_CELL_DIFFERENTIATION
GO_bp	GO_POSITIVE_REGULATION_OF_SIGNALING	1813	8	3.34619e-05	0.00910908	RPS3:TNFSF11:IQGAP1:CLEC16A:MC1R:CASP8:FOXP1:RGS14	http://www.gsea-msigdb.org/gsea/msigdb/cards/GO_POSITIVE_REGULATION_OF_SIGNALING
GO_bp	GO_POSITIVE_REGULATION_OF_MYELOID_CELL_DIFFERENTIATION	90	3	4.04704e-05	0.0105495	TNFSF11:ZFP36L1:CASP8	http://www.gsea-msigdb.org/gsea/msigdb/cards/GO_POSITIVE_REGULATION_OF_MYELOID_CELL_DIFFERENTIATION
GO_bp	GO_POSITIVE_REGULATION_OF_CELL_DEVELOPMENT	538	5	4.16239e-05	0.0105495	ZNF365:PLXNC1:TNFSF11:IQGAP1:RGS14	http://www.gsea-msigdb.org/gsea/msigdb/cards/GO_POSITIVE_REGULATION_OF_CELL_DEVELOPMENT
GO_bp	GO_BIOLOGICAL_ADHESION	1404	7	5.39557e-05	0.0132192	IL2RA:RPS3:PLXNC1:TNFSF11:ZFP36L1:IQGAP1:LPP	http://www.gsea-msigdb.org/gsea/msigdb/cards/GO_BIOLOGICAL_ADHESION
GO_bp	GO_PROTEIN_PHOSPHORYLATION	1949	8	5.60304e-05	0.0132846	IL2RA:RPS3:TNFSF11:ZFP36L1:IQGAP1:RGS14:FGFR1OP:GFRA2	http://www.gsea-msigdb.org/gsea/msigdb/cards/GO_PROTEIN_PHOSPHORYLATION
GO_bp	GO_LEUKOCYTE_PROLIFERATION	290	4	5.8854e-05	0.013518	IL2RA:RPS3:TNFSF11:IKZF3	http://www.gsea-msigdb.org/gsea/msigdb/cards/GO_LEUKOCYTE_PROLIFERATION
GO_bp	GO_REGULATION_OF_CELL_ACTIVATION	596	5	6.75828e-05	0.0150525	IL2RA:RPS3:TNFSF11:ZFP36L1:IKZF3	http://www.gsea-msigdb.org/gsea/msigdb/cards/GO_REGULATION_OF_CELL_ACTIVATION
GO_bp	GO_RESPONSE_TO_TUMOR_NECROSIS_FACTOR	308	4	7.43014e-05	0.0159562	RPS3:TNFSF11:ZFP36L1:CASP8	http://www.gsea-msigdb.org/gsea/msigdb/cards/GO_RESPONSE_TO_TUMOR_NECROSIS_FACTOR
GO_bp	GO_POSITIVE_REGULATION_OF_INTRACELLULAR_SIGNAL_TRANSDUCTION	1005	6	7.59817e-05	0.0159562	RPS3:TNFSF11:IQGAP1:CLEC16A:MC1R:CASP8	http://www.gsea-msigdb.org/gsea/msigdb/cards/GO_POSITIVE_REGULATION_OF_INTRACELLULAR_SIGNAL_TRANSDUCTION
GO_bp	GO_OSTEOCLAST_DEVELOPMENT	19	2	8.93166e-05	0.0182355	TNFSF11:FOXP1	http://www.gsea-msigdb.org/gsea/msigdb/cards/GO_OSTEOCLAST_DEVELOPMENT
GO_bp	GO_REGULATION_OF_MAP_KINASE_ACTIVITY	335	4	0.00010275	0.0204111	RPS3:TNFSF11:IQGAP1:RGS14	http://www.gsea-msigdb.org/gsea/msigdb/cards/GO_REGULATION_OF_MAP_KINASE_ACTIVITY
GO_bp	GO_REGULATION_OF_IMMUNE_RESPONSE	1072	6	0.000108363	0.020653	IL2RA:RPS3:IL18RAP:IFIH1:CASP8:FOXP1	http://www.gsea-msigdb.org/gsea/msigdb/cards/GO_REGULATION_OF_IMMUNE_RESPONSE
GO_bp	GO_REGULATION_OF_MONOCYTE_DIFFERENTIATION	21	2	0.000109587	0.020653	ZFP36L1:FOXP1	http://www.gsea-msigdb.org/gsea/msigdb/cards/GO_REGULATION_OF_MONOCYTE_DIFFERENTIATION
GO_bp	GO_LYMPHOCYTE_DIFFERENTIATION	346	4	0.000116348	0.0213713	IL2RA:ZFP36L1:IKZF3:FOXP1	http://www.gsea-msigdb.org/gsea/msigdb/cards/GO_LYMPHOCYTE_DIFFERENTIATION
GO_bp	GO_POSITIVE_REGULATION_OF_ANTIGEN_RECEPTOR_MEDIATED_SIGNALING_PATHWAY	22	2	0.000120491	0.0213713	RPS3:FOXP1	http://www.gsea-msigdb.org/gsea/msigdb/cards/GO_POSITIVE_REGULATION_OF_ANTIGEN_RECEPTOR_MEDIATED_SIGNALING_PATHWAY
GO_bp	GO_REGULATION_OF_CELL_ADHESION	676	5	0.000122122	0.0213713	IL2RA:RPS3:PLXNC1:TNFSF11:IQGAP1	http://www.gsea-msigdb.org/gsea/msigdb/cards/GO_REGULATION_OF_CELL_ADHESION
GO_bp	GO_NEGATIVE_REGULATION_OF_PROTEIN_METABOLIC_PROCESS	1123	6	0.00013973	0.0238842	RPS3:ZFP36L1:CLEC16A:RGS14:FGFR1OP:GFRA2	http://www.gsea-msigdb.org/gsea/msigdb/cards/GO_NEGATIVE_REGULATION_OF_PROTEIN_METABOLIC_PROCESS
GO_bp	GO_POSITIVE_REGULATION_OF_ACTIVATED_T_CELL_PROLIFERATION	25	2	0.000156268	0.0261039	IL2RA:RPS3	http://www.gsea-msigdb.org/gsea/msigdb/cards/GO_POSITIVE_REGULATION_OF_ACTIVATED_T_CELL_PROLIFERATION
GO_bp	GO_TUMOR_NECROSIS_FACTOR_SUPERFAMILY_CYTOKINE_PRODUCTION	145	3	0.000166868	0.0272552	MC1R:IFIH1:FOXP1	http://www.gsea-msigdb.org/gsea/msigdb/cards/GO_TUMOR_NECROSIS_FACTOR_SUPERFAMILY_CYTOKINE_PRODUCTION
GO_bp	GO_POSITIVE_REGULATION_OF_NF_KAPPAB_TRANSCRIPTION_FACTOR_ACTIVITY	150	3	0.000184409	0.0294654	RPS3:TNFSF11:IL18RAP	http://www.gsea-msigdb.org/gsea/msigdb/cards/GO_POSITIVE_REGULATION_OF_NF_KAPPAB_TRANSCRIPTION_FACTOR_ACTIVITY
GO_bp	GO_REGULATION_OF_B_CELL_DIFFERENTIATION	28	2	0.00019663	0.0301669	ZFP36L1:IKZF3	http://www.gsea-msigdb.org/gsea/msigdb/cards/GO_REGULATION_OF_B_CELL_DIFFERENTIATION
GO_bp	GO_POSITIVE_REGULATION_OF_CELL_ADHESION	397	4	0.000197009	0.0301669	IL2RA:RPS3:TNFSF11:IQGAP1	http://www.gsea-msigdb.org/gsea/msigdb/cards/GO_POSITIVE_REGULATION_OF_CELL_ADHESION
GO_bp	GO_PROTEOLYSIS	1744	7	0.0002093	0.0310315	RPS3:CLEC16A:IFIH1:CASP8:ERAP2:LNPEP:CPVL	http://www.gsea-msigdb.org/gsea/msigdb/cards/GO_PROTEOLYSIS
GO_bp	GO_PEPTIDE_CATABOLIC_PROCESS	29	2	0.000211099	0.0310315	ERAP2:LNPEP	http://www.gsea-msigdb.org/gsea/msigdb/cards/GO_PEPTIDE_CATABOLIC_PROCESS
GO_bp	GO_REGULATION_OF_LYMPHOCYTE_DIFFERENTIATION	167	3	0.00025289	0.0364459	IL2RA:ZFP36L1:IKZF3	http://www.gsea-msigdb.org/gsea/msigdb/cards/GO_REGULATION_OF_LYMPHOCYTE_DIFFERENTIATION
GO_bp	GO_ORGANONITROGEN_COMPOUND_CATABOLIC_PROCESS	1263	6	0.000264186	0.0373417	CLEC16A:CASP8:TET2:ERAP2:LNPEP:CPVL	http://www.gsea-msigdb.org/gsea/msigdb/cards/GO_ORGANONITROGEN_COMPOUND_CATABOLIC_PROCESS
GO_bp	GO_REGULATION_OF_INTRACELLULAR_SIGNAL_TRANSDUCTION	1824	7	0.000275675	0.0382304	RPS3:TNFSF11:IQGAP1:CLEC16A:MC1R:CASP8:RGS14	http://www.gsea-msigdb.org/gsea/msigdb/cards/GO_REGULATION_OF_INTRACELLULAR_SIGNAL_TRANSDUCTION
GO_bp	GO_BONE_CELL_DEVELOPMENT	34	2	0.000291028	0.0396121	TNFSF11:FOXP1	http://www.gsea-msigdb.org/gsea/msigdb/cards/GO_BONE_CELL_DEVELOPMENT
GO_bp	GO_CELLULAR_RESPONSE_TO_DNA_DAMAGE_STIMULUS	841	5	0.000336012	0.0444903	RBM17:ZNF365:RPS3:MC1R:FOXP1	http://www.gsea-msigdb.org/gsea/msigdb/cards/GO_CELLULAR_RESPONSE_TO_DNA_DAMAGE_STIMULUS
GO_bp	GO_DNA_METABOLIC_PROCESS	844	5	0.000341547	0.0444903	RBM17:ZNF365:RPS3:MC1R:TET2	http://www.gsea-msigdb.org/gsea/msigdb/cards/GO_DNA_METABOLIC_PROCESS
GO_bp	GO_MONONUCLEAR_CELL_DIFFERENTIATION	37	2	0.000345027	0.0444903	ZFP36L1:FOXP1	http://www.gsea-msigdb.org/gsea/msigdb/cards/GO_MONONUCLEAR_CELL_DIFFERENTIATION
GO_bp	GO_REGULATION_OF_KINASE_ACTIVITY	857	5	0.000366342	0.0464243	RPS3:TNFSF11:IQGAP1:RGS14:FGFR1OP	http://www.gsea-msigdb.org/gsea/msigdb/cards/GO_REGULATION_OF_KINASE_ACTIVITY
GO_bp	GO_POSITIVE_REGULATION_OF_IMMUNE_RESPONSE	871	5	0.00039455	0.0491515	RPS3:IL18RAP:IFIH1:CASP8:FOXP1	http://www.gsea-msigdb.org/gsea/msigdb/cards/GO_POSITIVE_REGULATION_OF_IMMUNE_RESPONSE
GO_bp	GO_MACROMOLECULE_CATABOLIC_PROCESS	1366	6	0.000402119	0.0492596	RPS3:ZFP36L1:CLEC16A:CASP8:LNPEP:CPVL	http://www.gsea-msigdb.org/gsea/msigdb/cards/GO_MACROMOLECULE_CATABOLIC_PROCESS
GWAScatalog	Vitiligo	115	9	9.32565e-17	1.33283e-13	IL2RA:RBM17:TNFSF11:MC1R:IFIH1:FOXP1:LPP:FGFR1OP:CPVL
GWAScatalog	Crohn's disease	630	13	1.46869e-16	1.33283e-13	IL2RA:RBM17:ZNF365:TNFSF11:ZFP36L1:IKZF3:GSDMB:IL18RAP:FOXP1:LPP:ERAP2:LNPEP:FGFR1OP
GWAScatalog	Inflammatory bowel disease	730	13	9.79444e-16	4.53964e-13	IL2RA:ZNF365:ZFP36L1:IKZF3:GSDMB:IL18RAP:IFIH1:FOXP1:LPP:ERAP2:LNPEP:RGS14:FGFR1OP
GWAScatalog	Multiple sclerosis	243	10	1.00047e-15	4.53964e-13	IL2RA:RBM17:ZFP36L1:IQGAP1:CLEC16A:IKZF3:FOXP1:LPP:TET2:RGS14
GWAScatalog	Allergic disease (asthma, hay fever or eczema)	292	9	4.60873e-13	1.67297e-10	IL2RA:RBM17:ZNF365:IQGAP1:CLEC16A:GSDMB:IL18RAP:LPP:RGS14
GWAScatalog	Lymphocyte counts	163	7	2.47826e-11	7.49673e-09	IL2RA:IQGAP1:CLEC16A:IKZF3:CASP8:FOXP1:TET2
GWAScatalog	Selective IgA deficiency	40	5	9.52764e-11	2.47038e-08	IL2RA:CLEC16A:IKZF3:IFIH1:FOXP1
GWAScatalog	Systemic lupus erythematosus	348	8	1.14167e-10	2.59015e-08	IL2RA:ZNF365:CLEC16A:IKZF3:GSDMB:IL18RAP:IFIH1:LPP
GWAScatalog	Basal cell carcinoma	49	5	2.74872e-10	5.54325e-08	ZNF365:MC1R:CASP8:FOXP1:LPP
GWAScatalog	Chronic inflammatory diseases (ankylosing spondylitis, Crohn's disease, psoriasis, primary sclerosing cholangitis, ulcerative colitis) (pleiotropy)	167	6	2.23951e-09	3.76973e-07	IL2RA:ZNF365:CLEC16A:IFIH1:ERAP2:FGFR1OP
GWAScatalog	Asthma and hay fever	24	4	2.47564e-09	3.76973e-07	IL2RA:RBM17:CLEC16A:IKZF3
GWAScatalog	Asthma or allergic disease (pleiotropy)	170	6	2.49238e-09	3.76973e-07	IL2RA:RBM17:CLEC16A:IKZF3:GSDMB:IL18RAP
GWAScatalog	Type 1 diabetes	93	5	7.32898e-09	1.00303e-06	IL2RA:CLEC16A:IKZF3:GSDMB:IFIH1
GWAScatalog	Alopecia areata	94	5	7.73686e-09	1.00303e-06	IL2RA:ZNF365:PLXNC1:CLEC16A:LPP
GWAScatalog	Self-reported allergy	39	4	1.90193e-08	2.30134e-06	CLEC16A:IKZF3:GSDMB:LPP
GWAScatalog	Juvenile idiopathic arthritis (oligoarticular or rheumatoid factor-negative polyarticular)	41	4	2.33937e-08	2.65373e-06	IL2RA:ZFP36L1:ERAP2:LNPEP
GWAScatalog	Lymphocyte percentage of white cells	122	5	2.8812e-08	3.0761e-06	IL2RA:IQGAP1:IL18RAP:FOXP1:TET2
GWAScatalog	Pediatric autoimmune diseases	45	4	3.43495e-08	3.44352e-06	IL2RA:ZNF365:IKZF3:ERAP2
GWAScatalog	Asthma (childhood onset)	266	6	3.60479e-08	3.44352e-06	IL2RA:ZNF365:TNFSF11:CLEC16A:GSDMB:LPP
GWAScatalog	Autoimmune thyroid diseases (Graves disease or Hashimoto's thyroiditis)	10	3	4.2994e-08	3.90171e-06	IL2RA:LPP:FGFR1OP
GWAScatalog	Asthma	337	6	1.45707e-07	1.25933e-05	IL2RA:ZNF365:CLEC16A:IKZF3:GSDMB:LPP
GWAScatalog	Atopic dermatitis	67	4	1.74768e-07	1.44183e-05	IL2RA:ZNF365:CLEC16A:IL18RAP
GWAScatalog	Non-melanoma skin cancer	23	3	6.30483e-07	4.97533e-05	MC1R:FOXP1:CPVL
GWAScatalog	Primary biliary cholangitis	105	4	1.0694e-06	8.08732e-05	CLEC16A:IKZF3:GSDMB:IL18RAP
GWAScatalog	Allergic rhinitis	118	4	1.70559e-06	0.000123825	TNFSF11:CLEC16A:GSDMB:LPP
GWAScatalog	Graves' disease	35	3	2.31636e-06	0.000158592	IL2RA:LPP:FGFR1OP
GWAScatalog	Neutrophil percentage of granulocytes	128	4	2.35921e-06	0.000158592	ZNF365:CLEC16A:IKZF3:LPP
GWAScatalog	Celiac disease	134	4	2.83119e-06	0.000180363	ZFP36L1:CLEC16A:IL18RAP:LPP
GWAScatalog	Primary sclerosing cholangitis	38	3	2.98121e-06	0.000180363	IL2RA:CLEC16A:FOXP1
GWAScatalog	Allergy	38	3	2.98121e-06	0.000180363	CLEC16A:GSDMB:LPP
GWAScatalog	Eosinophil percentage of granulocytes	138	4	3.1825e-06	0.00018633	ZNF365:CLEC16A:IKZF3:LPP
GWAScatalog	Eosinophil percentage of white cells	141	4	3.46645e-06	0.000196613	ZNF365:CLEC16A:IKZF3:LPP
GWAScatalog	Melanoma	45	3	4.99743e-06	0.000274859	MC1R:CASP8:TET2
GWAScatalog	Medication use (adrenergics, inhalants)	46	3	5.34347e-06	0.000285247	CLEC16A:GSDMB:LPP
GWAScatalog	Primary biliary cirrhosis	48	3	6.08234e-06	0.000315413	CLEC16A:IKZF3:GSDMB
GWAScatalog	Soluble interleukin-2 receptor subunit alpha	6	2	7.8813e-06	0.000397349	IL2RA:RBM17
GWAScatalog	Eosinophil counts	186	4	1.03705e-05	0.000508717	ZNF365:CLEC16A:IKZF3:LPP
GWAScatalog	Bronchial hyperresponsiveness in asthma	8	2	1.46984e-05	0.00070204	IKZF3:GSDMB
GWAScatalog	Asthma onset (childhood vs adult)	65	3	1.5233e-05	0.000708918	CLEC16A:GSDMB:LPP
GWAScatalog	Breast cancer	214	4	1.79955e-05	0.000816546	ZNF365:CASP8:FOXP1:TET2
GWAScatalog	Rheumatoid arthritis	216	4	1.86639e-05	0.000826219	IL2RA:IKZF3:GSDMB:CASP8
GWAScatalog	Rheumatoid arthritis (ACPA-positive)	72	3	2.07275e-05	0.000895725	IL2RA:IKZF3:GSDMB
GWAScatalog	Nodular sclerosis Hodgkin lymphoma	12	2	3.45831e-05	0.00145973	CLEC16A:LPP
GWAScatalog	Cutaneous squamous cell carcinoma	13	2	4.08523e-05	0.00168516	MC1R:LPP
GWAScatalog	Acute anterior uveitis (with or without ankylosing spondylitis)	16	2	6.27639e-05	0.00253148	ERAP2:LNPEP
GWAScatalog	Medication use (glucocorticoids)	17	2	7.11001e-05	0.00280536	CLEC16A:GSDMB
GWAScatalog	Immunoglobulin A	21	2	0.000109587	0.00423193	CLEC16A:IFIH1
GWAScatalog	Squamous cell carcinoma	24	2	0.000143832	0.00543866	MC1R:FOXP1
GWAScatalog	Nevus count or cutaneous melanoma	26	2	0.000169214	0.00626782	MC1R:CASP8
GWAScatalog	Blond vs. brown/black hair color	152	3	0.000191747	0.00696042	ZFP36L1:MC1R:TET2
GWAScatalog	Hodgkin's lymphoma	28	2	0.00019663	0.0069977	CLEC16A:LPP
GWAScatalog	Asthma (moderate or severe)	29	2	0.000211099	0.00736816	CLEC16A:IKZF3
GWAScatalog	Sum eosinophil basophil counts	160	3	0.000222991	0.0076364	ZNF365:CLEC16A:LPP
GWAScatalog	Adult asthma	31	2	0.000241556	0.00811896	CLEC16A:GSDMB
GWAScatalog	Ulcerative colitis	465	4	0.000359163	0.0117785	ZNF365:IKZF3:GSDMB:RGS14
GWAScatalog	Diisocyanate-induced asthma	189	3	0.000363414	0.0117785	IL2RA:RBM17:GFRA2
GWAScatalog	Blood protein levels	1935	7	0.000395114	0.0125813	PLXNC1:IL18RAP:ST3GAL6:LPP:ERAP2:LNPEP:GFRA2
GWAScatalog	Cognitive ability, years of educational attainment or schizophrenia (pleiotropy)	197	3	0.000410199	0.0128364	ZNF365:FOXP1:TET2
GWAScatalog	Allergic sensitization	47	2	0.00055748	0.0171496	IL18RAP:LPP
GWAScatalog	Huntington's disease progression	48	2	0.000581454	0.017589	ZFP36L1:FGFR1OP
GWAScatalog	Ankylosing spondylitis	60	2	0.000907424	0.0269996	ERAP2:LNPEP
GWAScatalog	Subcutaneous adipose tissue	62	2	0.000968576	0.0283543	GSDMB:FOXP1
GWAScatalog	Cognitive ability (MTAG)	65	2	0.00106393	0.0306514	FOXP1:TET2
GWAScatalog	Chronic lymphocytic leukemia	76	2	0.00145052	0.0411359	CASP8:LPP
Immunologic_signatures	GSE2770_IL4_ACT_VS_ACT_CD4_TCELL_48H_DN	198	4	1.32635e-05	0.00960338	PLXNC1:IFIH1:ST3GAL6:TET2	http://www.gsea-msigdb.org/gsea/msigdb/cards/GSE2770_IL4_ACT_VS_ACT_CD4_TCELL_48H_DN
Immunologic_signatures	GSE43863_DAY6_EFF_VS_DAY150_MEM_TH1_CD4_TCELL_DN	199	4	1.35288e-05	0.00960338	IL2RA:PLXNC1:TET2:LNPEP	http://www.gsea-msigdb.org/gsea/msigdb/cards/GSE43863_DAY6_EFF_VS_DAY150_MEM_TH1_CD4_TCELL_DN
Immunologic_signatures	GSE13484_UNSTIM_VS_YF17D_VACCINE_STIM_PBMC_DN	199	4	1.35288e-05	0.00960338	IL2RA:IKZF3:IFIH1:LNPEP	http://www.gsea-msigdb.org/gsea/msigdb/cards/GSE13484_UNSTIM_VS_YF17D_VACCINE_STIM_PBMC_DN
Immunologic_signatures	GSE17186_MEMORY_VS_CD21HIGH_TRANSITIONAL_BCELL_DN	199	4	1.35288e-05	0.00960338	TNFSF11:IQGAP1:IFIH1:FOXP1	http://www.gsea-msigdb.org/gsea/msigdb/cards/GSE17186_MEMORY_VS_CD21HIGH_TRANSITIONAL_BCELL_DN
Immunologic_signatures	GSE38681_WT_VS_LYL1_KO_LYMPHOID_PRIMED_MULTIPOTENT_PROGENITOR_DN	200	4	1.3798e-05	0.00960338	IL2RA:IFIH1:CASP8:ST3GAL6	http://www.gsea-msigdb.org/gsea/msigdb/cards/GSE38681_WT_VS_LYL1_KO_LYMPHOID_PRIMED_MULTIPOTENT_PROGENITOR_DN
Immunologic_signatures	GSE32164_RESTING_DIFFERENTIATED_VS_ALTERNATIVELY_ACT_M2_MACROPHAGE_DN	200	4	1.3798e-05	0.00960338	ZFP36L1:IL18RAP:CASP8:ST3GAL6	http://www.gsea-msigdb.org/gsea/msigdb/cards/GSE32164_RESTING_DIFFERENTIATED_VS_ALTERNATIVELY_ACT_M2_MACROPHAGE_DN
Immunologic_signatures	GSE14350_IL2RB_KO_VS_WT_TEFF_UP	200	4	1.3798e-05	0.00960338	PLXNC1:TNFSF11:IFIH1:LNPEP	http://www.gsea-msigdb.org/gsea/msigdb/cards/GSE14350_IL2RB_KO_VS_WT_TEFF_UP
Immunologic_signatures	GSE11386_NAIVE_VS_MEMORY_BCELL_DN	176	3	0.00029499	0.0254707	ZFP36L1:IFIH1:FOXP1	http://www.gsea-msigdb.org/gsea/msigdb/cards/GSE11386_NAIVE_VS_MEMORY_BCELL_DN
Immunologic_signatures	GSE45365_NK_CELL_VS_CD8_TCELL_UP	179	3	0.000309967	0.0254707	IL2RA:PLXNC1:LPP	http://www.gsea-msigdb.org/gsea/msigdb/cards/GSE45365_NK_CELL_VS_CD8_TCELL_UP
Immunologic_signatures	GSE7218_UNSTIM_VS_ANTIGEN_STIM_THROUGH_IGG_BCELL_DN	180	3	0.000315066	0.0254707	IL2RA:IKZF3:IL18RAP	http://www.gsea-msigdb.org/gsea/msigdb/cards/GSE7218_UNSTIM_VS_ANTIGEN_STIM_THROUGH_IGG_BCELL_DN
Immunologic_signatures	GSE3565_DUSP1_VS_WT_SPLENOCYTES_UP	180	3	0.000315066	0.0254707	IL2RA:IKZF3:IL18RAP	http://www.gsea-msigdb.org/gsea/msigdb/cards/GSE3565_DUSP1_VS_WT_SPLENOCYTES_UP
Immunologic_signatures	GSE21033_3H_VS_24H_POLYIC_STIM_DC_UP	181	3	0.000320219	0.0254707	IKZF3:LNPEP:RGS14	http://www.gsea-msigdb.org/gsea/msigdb/cards/GSE21033_3H_VS_24H_POLYIC_STIM_DC_UP
Immunologic_signatures	GSE3920_IFNA_VS_IFNB_TREATED_ENDOTHELIAL_CELL_DN	184	3	0.000336004	0.0254707	IKZF3:IL18RAP:FOXP1	http://www.gsea-msigdb.org/gsea/msigdb/cards/GSE3920_IFNA_VS_IFNB_TREATED_ENDOTHELIAL_CELL_DN
Immunologic_signatures	GSE13547_CTRL_VS_ANTI_IGM_STIM_BCELL_12H_DN	187	3	0.000352283	0.0254707	IL2RA:RBM17:FOXP1	http://www.gsea-msigdb.org/gsea/msigdb/cards/GSE13547_CTRL_VS_ANTI_IGM_STIM_BCELL_12H_DN
Immunologic_signatures	GSE3565_CTRL_VS_LPS_INJECTED_DUSP1_KO_SPLENOCYTES_UP	188	3	0.000357821	0.0254707	IL2RA:IKZF3:IL18RAP	http://www.gsea-msigdb.org/gsea/msigdb/cards/GSE3565_CTRL_VS_LPS_INJECTED_DUSP1_KO_SPLENOCYTES_UP
Immunologic_signatures	GSE37301_HEMATOPOIETIC_STEM_CELL_VS_RAG2_KO_NK_CELL_DN	191	3	0.000374769	0.0254707	TNFSF11:IQGAP1:IL18RAP	http://www.gsea-msigdb.org/gsea/msigdb/cards/GSE37301_HEMATOPOIETIC_STEM_CELL_VS_RAG2_KO_NK_CELL_DN
Immunologic_signatures	GSE7219_UNSTIM_VS_LPS_AND_ANTI_CD40_STIM_NIK_NFKB2_KO_DC_UP	191	3	0.000374769	0.0254707	PLXNC1:IL18RAP:FOXP1	http://www.gsea-msigdb.org/gsea/msigdb/cards/GSE7219_UNSTIM_VS_LPS_AND_ANTI_CD40_STIM_NIK_NFKB2_KO_DC_UP
Immunologic_signatures	GSE37301_CD4_TCELL_VS_GRANULOCYTE_MONOCYTE_PROGENITOR_DN	192	3	0.000380531	0.0254707	ZNF365:TNFSF11:IFIH1	http://www.gsea-msigdb.org/gsea/msigdb/cards/GSE37301_CD4_TCELL_VS_GRANULOCYTE_MONOCYTE_PROGENITOR_DN
Immunologic_signatures	GSE5099_DAY3_VS_DAY7_MCSF_TREATED_MACROPHAGE_UP	192	3	0.000380531	0.0254707	RPS3:IFIH1:FOXP1	http://www.gsea-msigdb.org/gsea/msigdb/cards/GSE5099_DAY3_VS_DAY7_MCSF_TREATED_MACROPHAGE_UP
Immunologic_signatures	GSE27241_CTRL_VS_DIGOXIN_TREATED_CD4_TCELL_IN_TH17_POLARIZING_CONDITIONS_DN	194	3	0.000392226	0.0254707	TNFSF11:ZFP36L1:TNRC18	http://www.gsea-msigdb.org/gsea/msigdb/cards/GSE27241_CTRL_VS_DIGOXIN_TREATED_CD4_TCELL_IN_TH17_POLARIZING_CONDITIONS_DN
Immunologic_signatures	GSE5099_CLASSICAL_M1_VS_ALTERNATIVE_M2_MACROPHAGE_UP	194	3	0.000392226	0.0254707	IFIH1:FOXP1:ERAP2	http://www.gsea-msigdb.org/gsea/msigdb/cards/GSE5099_CLASSICAL_M1_VS_ALTERNATIVE_M2_MACROPHAGE_UP
Immunologic_signatures	GSE23321_CD8_STEM_CELL_MEMORY_VS_NAIVE_CD8_TCELL_DN	194	3	0.000392226	0.0254707	GSDMB:IFIH1:RGS14	http://www.gsea-msigdb.org/gsea/msigdb/cards/GSE23321_CD8_STEM_CELL_MEMORY_VS_NAIVE_CD8_TCELL_DN
Immunologic_signatures	GSE14000_UNSTIM_VS_16H_LPS_DC_TRANSLATED_RNA_DN	196	3	0.00040415	0.0254707	IL2RA:IFIH1:FOXP1	http://www.gsea-msigdb.org/gsea/msigdb/cards/GSE14000_UNSTIM_VS_16H_LPS_DC_TRANSLATED_RNA_DN
Immunologic_signatures	GSE9988_ANTI_TREM1_VS_LPS_MONOCYTE_DN	196	3	0.00040415	0.0254707	RBM17:PLXNC1:IFIH1	http://www.gsea-msigdb.org/gsea/msigdb/cards/GSE9988_ANTI_TREM1_VS_LPS_MONOCYTE_DN
Immunologic_signatures	GSE11057_NAIVE_VS_MEMORY_CD4_TCELL_DN	197	3	0.000410199	0.0254707	PLXNC1:IQGAP1:LPP	http://www.gsea-msigdb.org/gsea/msigdb/cards/GSE11057_NAIVE_VS_MEMORY_CD4_TCELL_DN
Immunologic_signatures	GSE360_HIGH_DOSE_B_MALAYI_VS_M_TUBERCULOSIS_DC_UP	197	3	0.000410199	0.0254707	CLEC16A:CPVL:GFRA2	http://www.gsea-msigdb.org/gsea/msigdb/cards/GSE360_HIGH_DOSE_B_MALAYI_VS_M_TUBERCULOSIS_DC_UP
Immunologic_signatures	GSE43863_TH1_VS_LY6C_INT_CXCR5POS_MEMORY_CD4_TCELL_UP	198	3	0.000416306	0.0254707	IL2RA:RBM17:PLXNC1	http://www.gsea-msigdb.org/gsea/msigdb/cards/GSE43863_TH1_VS_LY6C_INT_CXCR5POS_MEMORY_CD4_TCELL_UP
Immunologic_signatures	GSE43863_LY6C_INT_CXCR5POS_VS_LY6C_LOW_CXCR5NEG_EFFECTOR_CD4_TCELL_UP	198	3	0.000416306	0.0254707	PLXNC1:ZFP36L1:LNPEP	http://www.gsea-msigdb.org/gsea/msigdb/cards/GSE43863_LY6C_INT_CXCR5POS_VS_LY6C_LOW_CXCR5NEG_EFFECTOR_CD4_TCELL_UP
Immunologic_signatures	GSE25087_TREG_VS_TCONV_ADULT_UP	198	3	0.000416306	0.0254707	IL2RA:IQGAP1:CASP8	http://www.gsea-msigdb.org/gsea/msigdb/cards/GSE25087_TREG_VS_TCONV_ADULT_UP
Immunologic_signatures	GSE24634_TREG_VS_TCONV_POST_DAY10_IL4_CONVERSION_UP	198	3	0.000416306	0.0254707	IL2RA:IQGAP1:CASP8	http://www.gsea-msigdb.org/gsea/msigdb/cards/GSE24634_TREG_VS_TCONV_POST_DAY10_IL4_CONVERSION_UP
Immunologic_signatures	GSE22501_PERIPHERAL_BLOOD_VS_CORD_BLOOD_TREG_DN	198	3	0.000416306	0.0254707	ZFP36L1:IL18RAP:FGFR1OP	http://www.gsea-msigdb.org/gsea/msigdb/cards/GSE22501_PERIPHERAL_BLOOD_VS_CORD_BLOOD_TREG_DN
Immunologic_signatures	GSE21774_CD62L_POS_CD56_DIM_VS_CD62L_NEG_CD56_DIM_NK_CELL_UP	199	3	0.000422471	0.0254707	IQGAP1:LPP:TNRC18	http://www.gsea-msigdb.org/gsea/msigdb/cards/GSE21774_CD62L_POS_CD56_DIM_VS_CD62L_NEG_CD56_DIM_NK_CELL_UP
Immunologic_signatures	GSE32986_UNSTIM_VS_GMCSF_AND_CURDLAN_LOWDOSE_STIM_DC_DN	199	3	0.000422471	0.0254707	IKZF3:FOXP1:RGS14	http://www.gsea-msigdb.org/gsea/msigdb/cards/GSE32986_UNSTIM_VS_GMCSF_AND_CURDLAN_LOWDOSE_STIM_DC_DN
Immunologic_signatures	GSE26030_TH1_VS_TH17_DAY5_POST_POLARIZATION_UP	199	3	0.000422471	0.0254707	ZNF365:IFIH1:ST3GAL6	http://www.gsea-msigdb.org/gsea/msigdb/cards/GSE26030_TH1_VS_TH17_DAY5_POST_POLARIZATION_UP
Immunologic_signatures	GSE14308_NAIVE_CD4_TCELL_VS_INDUCED_TREG_UP	199	3	0.000422471	0.0254707	RPS3:CASP8:ST3GAL6	http://www.gsea-msigdb.org/gsea/msigdb/cards/GSE14308_NAIVE_CD4_TCELL_VS_INDUCED_TREG_UP
Immunologic_signatures	GSE23321_CD8_STEM_CELL_MEMORY_VS_EFFECTOR_MEMORY_CD8_TCELL_UP	199	3	0.000422471	0.0254707	PLXNC1:FGFR1OP:CPVL	http://www.gsea-msigdb.org/gsea/msigdb/cards/GSE23321_CD8_STEM_CELL_MEMORY_VS_EFFECTOR_MEMORY_CD8_TCELL_UP
Immunologic_signatures	GSE19772_CTRL_VS_HCMV_INF_MONOCYTES_UP	199	3	0.000422471	0.0254707	TNFSF11:ZFP36L1:IFIH1	http://www.gsea-msigdb.org/gsea/msigdb/cards/GSE19772_CTRL_VS_HCMV_INF_MONOCYTES_UP
Immunologic_signatures	KAECH_DAY8_EFF_VS_MEMORY_CD8_TCELL_DN	199	3	0.000422471	0.0254707	RPS3:ZFP36L1:FOXP1	http://www.gsea-msigdb.org/gsea/msigdb/cards/KAECH_DAY8_EFF_VS_MEMORY_CD8_TCELL_DN
Immunologic_signatures	GSE40273_GATA1_KO_VS_WT_TREG_DN	199	3	0.000422471	0.0254707	PLXNC1:ZFP36L1:LPP	http://www.gsea-msigdb.org/gsea/msigdb/cards/GSE40273_GATA1_KO_VS_WT_TREG_DN
Immunologic_signatures	GSE20715_0H_VS_24H_OZONE_TLR4_KO_LUNG_UP	199	3	0.000422471	0.0254707	IQGAP1:IFIH1:FOXP1	http://www.gsea-msigdb.org/gsea/msigdb/cards/GSE20715_0H_VS_24H_OZONE_TLR4_KO_LUNG_UP
Immunologic_signatures	GSE46606_DAY1_VS_DAY3_CD40L_IL2_IL5_STIMULATED_IRF4MID_BCELL_UP	199	3	0.000422471	0.0254707	PLXNC1:TNFSF11:TET2	http://www.gsea-msigdb.org/gsea/msigdb/cards/GSE46606_DAY1_VS_DAY3_CD40L_IL2_IL5_STIMULATED_IRF4MID_BCELL_UP
Immunologic_signatures	GSE24634_TEFF_VS_TCONV_DAY3_IN_CULTURE_DN	199	3	0.000422471	0.0254707	IKZF3:CASP8:CPVL	http://www.gsea-msigdb.org/gsea/msigdb/cards/GSE24634_TEFF_VS_TCONV_DAY3_IN_CULTURE_DN
Immunologic_signatures	GSE29618_PDC_VS_MDC_DN	199	3	0.000422471	0.0254707	PLXNC1:ZFP36L1:IQGAP1	http://www.gsea-msigdb.org/gsea/msigdb/cards/GSE29618_PDC_VS_MDC_DN
Immunologic_signatures	GSE43863_DAY6_EFF_VS_DAY150_MEM_TFH_CD4_TCELL_DN	199	3	0.000422471	0.0254707	IL2RA:PLXNC1:TET2	http://www.gsea-msigdb.org/gsea/msigdb/cards/GSE43863_DAY6_EFF_VS_DAY150_MEM_TFH_CD4_TCELL_DN
Immunologic_signatures	GSE43863_TFH_VS_LY6C_INT_CXCR5POS_EFFECTOR_CD4_TCELL_DN	200	3	0.000428694	0.0254707	IL2RA:RBM17:PLXNC1	http://www.gsea-msigdb.org/gsea/msigdb/cards/GSE43863_TFH_VS_LY6C_INT_CXCR5POS_EFFECTOR_CD4_TCELL_DN
Immunologic_signatures	GSE33374_CD8_ALPHAALPHA_VS_ALPHABETA_CD161_HIGH_TCELL_DN	200	3	0.000428694	0.0254707	TNFSF11:IL18RAP:IFIH1	http://www.gsea-msigdb.org/gsea/msigdb/cards/GSE33374_CD8_ALPHAALPHA_VS_ALPHABETA_CD161_HIGH_TCELL_DN
Immunologic_signatures	GSE33424_CD161_INT_VS_NEG_CD8_TCELL_UP	200	3	0.000428694	0.0254707	ZNF365:IFIH1:ST3GAL6	http://www.gsea-msigdb.org/gsea/msigdb/cards/GSE33424_CD161_INT_VS_NEG_CD8_TCELL_UP
Immunologic_signatures	GSE26890_CXCR1_NEG_VS_POS_EFFECTOR_CD8_TCELL_UP	200	3	0.000428694	0.0254707	IFIH1:FOXP1:TET2	http://www.gsea-msigdb.org/gsea/msigdb/cards/GSE26890_CXCR1_NEG_VS_POS_EFFECTOR_CD8_TCELL_UP
Immunologic_signatures	GSE42021_TREG_PLN_VS_CD24INT_TREG_THYMUS_DN	200	3	0.000428694	0.0254707	IFIH1:CASP8:ERAP2	http://www.gsea-msigdb.org/gsea/msigdb/cards/GSE42021_TREG_PLN_VS_CD24INT_TREG_THYMUS_DN
Immunologic_signatures	GSE40685_NAIVE_CD4_TCELL_VS_TREG_DN	200	3	0.000428694	0.0254707	TNFSF11:LPP:FGFR1OP	http://www.gsea-msigdb.org/gsea/msigdb/cards/GSE40685_NAIVE_CD4_TCELL_VS_TREG_DN
Immunologic_signatures	GSE36078_UNTREATED_VS_AD5_T425A_HEXON_INF_MOUSE_LUNG_DC_DN	200	3	0.000428694	0.0254707	IL2RA:ST3GAL6:TET2	http://www.gsea-msigdb.org/gsea/msigdb/cards/GSE36078_UNTREATED_VS_AD5_T425A_HEXON_INF_MOUSE_LUNG_DC_DN
Immunologic_signatures	GSE36078_WT_VS_IL1R_KO_LUNG_DC_DN	200	3	0.000428694	0.0254707	IKZF3:IL18RAP:ST3GAL6	http://www.gsea-msigdb.org/gsea/msigdb/cards/GSE36078_WT_VS_IL1R_KO_LUNG_DC_DN
Immunologic_signatures	GSE39110_DAY3_VS_DAY6_POST_IMMUNIZATION_CD8_TCELL_WITH_IL2_TREATMENT_UP	200	3	0.000428694	0.0254707	IKZF3:LPP:FGFR1OP	http://www.gsea-msigdb.org/gsea/msigdb/cards/GSE39110_DAY3_VS_DAY6_POST_IMMUNIZATION_CD8_TCELL_WITH_IL2_TREATMENT_UP
Immunologic_signatures	GSE39916_B_CELL_SPLEEN_VS_PLASMA_CELL_BONE_MARROW_DN	200	3	0.000428694	0.0254707	PLXNC1:IL18RAP:ST3GAL6	http://www.gsea-msigdb.org/gsea/msigdb/cards/GSE39916_B_CELL_SPLEEN_VS_PLASMA_CELL_BONE_MARROW_DN
Immunologic_signatures	GSE35685_CD34POS_CD38NEG_VS_CD34POS_CD10NEG_CD62LPOS_BONE_MARROW_DN	200	3	0.000428694	0.0254707	TNFSF11:CLEC16A:LPP	http://www.gsea-msigdb.org/gsea/msigdb/cards/GSE35685_CD34POS_CD38NEG_VS_CD34POS_CD10NEG_CD62LPOS_BONE_MARROW_DN
Immunologic_signatures	GSE23568_ID3_TRANSDUCED_VS_ID3_KO_CD8_TCELL_UP	200	3	0.000428694	0.0254707	RPS3:TNFSF11:IFIH1	http://www.gsea-msigdb.org/gsea/msigdb/cards/GSE23568_ID3_TRANSDUCED_VS_ID3_KO_CD8_TCELL_UP
Immunologic_signatures	GSE17721_LPS_VS_GARDIQUIMOD_24H_BMDC_UP	200	3	0.000428694	0.0254707	IL2RA:IFIH1:TNRC18	http://www.gsea-msigdb.org/gsea/msigdb/cards/GSE17721_LPS_VS_GARDIQUIMOD_24H_BMDC_UP
Immunologic_signatures	GSE25123_WT_VS_PPARG_KO_MACROPHAGE_IL4_STIM_UP	200	3	0.000428694	0.0254707	RBM17:RPS3:FOXP1	http://www.gsea-msigdb.org/gsea/msigdb/cards/GSE25123_WT_VS_PPARG_KO_MACROPHAGE_IL4_STIM_UP
Immunologic_signatures	GSE22886_TH1_VS_TH2_48H_ACT_DN	200	3	0.000428694	0.0254707	PLXNC1:LNPEP:RGS14	http://www.gsea-msigdb.org/gsea/msigdb/cards/GSE22886_TH1_VS_TH2_48H_ACT_DN
Immunologic_signatures	GSE26669_CD4_VS_CD8_TCELL_IN_MLR_UP	200	3	0.000428694	0.0254707	IL2RA:TNFSF11:RGS14	http://www.gsea-msigdb.org/gsea/msigdb/cards/GSE26669_CD4_VS_CD8_TCELL_IN_MLR_UP
Immunologic_signatures	GSE3982_NEUTROPHIL_VS_BCELL_UP	200	3	0.000428694	0.0254707	PLXNC1:ST3GAL6:RGS14	http://www.gsea-msigdb.org/gsea/msigdb/cards/GSE3982_NEUTROPHIL_VS_BCELL_UP
Immunologic_signatures	GSE39820_IL1B_IL6_VS_IL1B_IL6_IL23A_TREATED_CD4_TCELL_UP	200	3	0.000428694	0.0254707	ZFP36L1:MC1R:IKZF3	http://www.gsea-msigdb.org/gsea/msigdb/cards/GSE39820_IL1B_IL6_VS_IL1B_IL6_IL23A_TREATED_CD4_TCELL_UP
Immunologic_signatures	GSE7460_TCONV_VS_TREG_LN_DN	200	3	0.000428694	0.0254707	IL2RA:PLXNC1:TNFSF11	http://www.gsea-msigdb.org/gsea/msigdb/cards/GSE7460_TCONV_VS_TREG_LN_DN
Immunologic_signatures	GSE7460_TCONV_VS_TREG_THYMUS_DN	200	3	0.000428694	0.0254707	IL2RA:TNFSF11:IKZF3	http://www.gsea-msigdb.org/gsea/msigdb/cards/GSE7460_TCONV_VS_TREG_THYMUS_DN
Immunologic_signatures	GSE7764_IL15_TREATED_VS_CTRL_NK_CELL_24H_DN	200	3	0.000428694	0.0254707	PLXNC1:IFIH1:TET2	http://www.gsea-msigdb.org/gsea/msigdb/cards/GSE7764_IL15_TREATED_VS_CTRL_NK_CELL_24H_DN
Immunologic_signatures	GSE411_UNSTIM_VS_100MIN_IL6_STIM_MACROPHAGE_DN	200	3	0.000428694	0.0254707	CASP8:RGS14:TNRC18	http://www.gsea-msigdb.org/gsea/msigdb/cards/GSE411_UNSTIM_VS_100MIN_IL6_STIM_MACROPHAGE_DN
Immunologic_signatures	GSE17721_POLYIC_VS_CPG_6H_BMDC_UP	200	3	0.000428694	0.0254707	ZFP36L1:CASP8:RGS14	http://www.gsea-msigdb.org/gsea/msigdb/cards/GSE17721_POLYIC_VS_CPG_6H_BMDC_UP
Immunologic_signatures	GSE3720_VD1_VS_VD2_GAMMADELTA_TCELL_DN	200	3	0.000428694	0.0254707	PLXNC1:TNFSF11:LPP	http://www.gsea-msigdb.org/gsea/msigdb/cards/GSE3720_VD1_VS_VD2_GAMMADELTA_TCELL_DN
Immunologic_signatures	GSE29164_CD8_TCELL_VS_CD8_TCELL_AND_IL12_TREATED_MELANOMA_DAY3_DN	200	3	0.000428694	0.0254707	FOXP1:LPP:RGS14	http://www.gsea-msigdb.org/gsea/msigdb/cards/GSE29164_CD8_TCELL_VS_CD8_TCELL_AND_IL12_TREATED_MELANOMA_DAY3_DN
Immunologic_signatures	GSE3039_ALPHAALPHA_VS_ALPHABETA_CD8_TCELL_DN	200	3	0.000428694	0.0254707	PLXNC1:IKZF3:FOXP1	http://www.gsea-msigdb.org/gsea/msigdb/cards/GSE3039_ALPHAALPHA_VS_ALPHABETA_CD8_TCELL_DN
Immunologic_signatures	GSE5679_RARA_AGONIST_AM580_VS_AM580_AND_ROSIGLITAZONE_TREATED_DC_DN	200	3	0.000428694	0.0254707	IL2RA:ST3GAL6:RGS14	http://www.gsea-msigdb.org/gsea/msigdb/cards/GSE5679_RARA_AGONIST_AM580_VS_AM580_AND_ROSIGLITAZONE_TREATED_DC_DN
Immunologic_signatures	GSE5589_LPS_VS_LPS_AND_IL6_STIM_IL6_KO_MACROPHAGE_45MIN_DN	200	3	0.000428694	0.0254707	IQGAP1:CASP8:LNPEP	http://www.gsea-msigdb.org/gsea/msigdb/cards/GSE5589_LPS_VS_LPS_AND_IL6_STIM_IL6_KO_MACROPHAGE_45MIN_DN
Immunologic_signatures	GSE6674_PL2_3_VS_ANTI_IGM_AND_CPG_STIM_BCELL_DN	200	3	0.000428694	0.0254707	IL2RA:RBM17:TET2	http://www.gsea-msigdb.org/gsea/msigdb/cards/GSE6674_PL2_3_VS_ANTI_IGM_AND_CPG_STIM_BCELL_DN
Immunologic_signatures	GSE7831_UNSTIM_VS_CPG_STIM_PDC_1H_DN	200	3	0.000428694	0.0254707	IL2RA:RBM17:PLXNC1	http://www.gsea-msigdb.org/gsea/msigdb/cards/GSE7831_UNSTIM_VS_CPG_STIM_PDC_1H_DN
Immunologic_signatures	GSE7831_UNSTIM_VS_INFLUENZA_STIM_PDC_1H_DN	200	3	0.000428694	0.0254707	IL2RA:RBM17:PLXNC1	http://www.gsea-msigdb.org/gsea/msigdb/cards/GSE7831_UNSTIM_VS_INFLUENZA_STIM_PDC_1H_DN
Immunologic_signatures	GSE45365_HEALTHY_VS_MCMV_INFECTION_CD8A_DC_DN	200	3	0.000428694	0.0254707	IL2RA:IL18RAP:IFIH1	http://www.gsea-msigdb.org/gsea/msigdb/cards/GSE45365_HEALTHY_VS_MCMV_INFECTION_CD8A_DC_DN
Immunologic_signatures	GSE1432_1H_VS_24H_IFNG_MICROGLIA_DN	200	3	0.000428694	0.0254707	ZFP36L1:IFIH1:ERAP2	http://www.gsea-msigdb.org/gsea/msigdb/cards/GSE1432_1H_VS_24H_IFNG_MICROGLIA_DN
Immunologic_signatures	GSE17721_LPS_VS_GARDIQUIMOD_8H_BMDC_UP	200	3	0.000428694	0.0254707	IL2RA:IFIH1:FOXP1	http://www.gsea-msigdb.org/gsea/msigdb/cards/GSE17721_LPS_VS_GARDIQUIMOD_8H_BMDC_UP
Immunologic_signatures	GSE21670_UNTREATED_VS_TGFB_IL6_TREATED_STAT3_KO_CD4_TCELL_UP	200	3	0.000428694	0.0254707	IL2RA:IKZF3:FGFR1OP	http://www.gsea-msigdb.org/gsea/msigdb/cards/GSE21670_UNTREATED_VS_TGFB_IL6_TREATED_STAT3_KO_CD4_TCELL_UP
Immunologic_signatures	GSE21546_WT_VS_SAP1A_KO_AND_ELK1_KO_DP_THYMOCYTES_UP	200	3	0.000428694	0.0254707	IFIH1:CASP8:FGFR1OP	http://www.gsea-msigdb.org/gsea/msigdb/cards/GSE21546_WT_VS_SAP1A_KO_AND_ELK1_KO_DP_THYMOCYTES_UP
Immunologic_signatures	GSE5679_CTRL_VS_PPARG_LIGAND_ROSIGLITAZONE_AND_RARA_AGONIST_AM580_TREATED_DC_UP	200	3	0.000428694	0.0254707	IFIH1:LPP:RGS14	http://www.gsea-msigdb.org/gsea/msigdb/cards/GSE5679_CTRL_VS_PPARG_LIGAND_ROSIGLITAZONE_AND_RARA_AGONIST_AM580_TREATED_DC_UP
Immunologic_signatures	GSE16451_CTRL_VS_WEST_EQUINE_ENC_VIRUS_MATURE_NEURON_CELL_LINE_DN	200	3	0.000428694	0.0254707	IL2RA:TNFSF11:IKZF3	http://www.gsea-msigdb.org/gsea/msigdb/cards/GSE16451_CTRL_VS_WEST_EQUINE_ENC_VIRUS_MATURE_NEURON_CELL_LINE_DN
Cancer_gene_neighborhoods	MORF_RAB3A	88	3	3.78398e-05	0.0123139	RBM17:TNFSF11:IL18RAP	http://www.gsea-msigdb.org/gsea/msigdb/cards/MORF_RAB3A
Cancer_gene_neighborhoods	MORF_WNT1	106	3	6.5939e-05	0.0123139	RBM17:TNFSF11:IL18RAP	http://www.gsea-msigdb.org/gsea/msigdb/cards/MORF_WNT1
Cancer_gene_neighborhoods	MORF_MAP3K14	120	3	9.53327e-05	0.0123139	RBM17:TNFSF11:IL18RAP	http://www.gsea-msigdb.org/gsea/msigdb/cards/MORF_MAP3K14
Cancer_gene_neighborhoods	MORF_LCAT	132	3	0.000126434	0.0123139	RBM17:TNFSF11:IL18RAP	http://www.gsea-msigdb.org/gsea/msigdb/cards/MORF_LCAT
Cancer_gene_neighborhoods	MORF_EPHA7	138	3	0.000144191	0.0123139	RBM17:TNFSF11:IL18RAP	http://www.gsea-msigdb.org/gsea/msigdb/cards/MORF_EPHA7
Computational_gene_sets	MORF_RAB3A	88	3	3.78398e-05	0.0247431	RBM17:TNFSF11:IL18RAP	http://www.gsea-msigdb.org/gsea/msigdb/cards/MORF_RAB3A
Computational_gene_sets	MORF_WNT1	106	3	6.5939e-05	0.0247431	RBM17:TNFSF11:IL18RAP	http://www.gsea-msigdb.org/gsea/msigdb/cards/MORF_WNT1
Computational_gene_sets	MORF_MAP3K14	120	3	9.53327e-05	0.0247431	RBM17:TNFSF11:IL18RAP	http://www.gsea-msigdb.org/gsea/msigdb/cards/MORF_MAP3K14
Computational_gene_sets	MORF_LCAT	132	3	0.000126434	0.0247431	RBM17:TNFSF11:IL18RAP	http://www.gsea-msigdb.org/gsea/msigdb/cards/MORF_LCAT
Computational_gene_sets	MORF_EPHA7	138	3	0.000144191	0.0247431	RBM17:TNFSF11:IL18RAP	http://www.gsea-msigdb.org/gsea/msigdb/cards/MORF_EPHA7
microRNA_targets	GTGCCTT_MIR506	727	5	0.000171426	0.032578	TNFSF11:ZFP36L1:IQGAP1:LPP:FGFR1OP	http://www.gsea-msigdb.org/gsea/msigdb/cards/GTGCCTT_MIR506
microRNA_targets	TGAATGT_MIR181A_MIR181B_MIR181C_MIR181D	486	4	0.000424321	0.032578	TNFSF11:ZFP36L1:FOXP1:LPP	http://www.gsea-msigdb.org/gsea/msigdb/cards/TGAATGT_MIR181A_MIR181B_MIR181C_MIR181D
microRNA_targets	TTTGCAC_MIR19A_MIR19B	515	4	0.000527673	0.032578	PLXNC1:FOXP1:LPP:LNPEP	http://www.gsea-msigdb.org/gsea/msigdb/cards/TTTGCAC_MIR19A_MIR19B
microRNA_targets	GGCAGCT_MIR22	229	3	0.00063566	0.032578	FOXP1:LPP:TET2	http://www.gsea-msigdb.org/gsea/msigdb/cards/GGCAGCT_MIR22
microRNA_targets	ATGTTAA_MIR302C	241	3	0.000737059	0.032578	TNFSF11:ZFP36L1:FOXP1	http://www.gsea-msigdb.org/gsea/msigdb/cards/ATGTTAA_MIR302C
TF_targets	ETS_Q4	252	4	3.40952e-05	0.00670391	RPS3:TNFSF11:FOXP1:RGS14	http://www.gsea-msigdb.org/gsea/msigdb/cards/ETS_Q4
TF_targets	HMGIY_Q6	253	4	3.46255e-05	0.00670391	TNFSF11:IKZF3:IL18RAP:FOXP1	http://www.gsea-msigdb.org/gsea/msigdb/cards/HMGIY_Q6
TF_targets	STAT_01	258	4	3.73685e-05	0.00670391	TNFSF11:ZFP36L1:IL18RAP:TET2	http://www.gsea-msigdb.org/gsea/msigdb/cards/STAT_01
TF_targets	ETS1_B	269	4	4.396e-05	0.00670391	RPS3:TNFSF11:FOXP1:RGS14	http://www.gsea-msigdb.org/gsea/msigdb/cards/ETS1_B
